# Supplementary material for: Di­aqua­{2,2′-dimeth­oxy-6,6′-[(1E,1′E)-propane-1,3-diylbis(aza­nylyl­idene)bis­(methanylyl­idene)]diphenolato}nickel(II)
Source: Acta Crystallogr Sect E Struct Rep Online. 2013 Jun 15;69(Pt 7):m399. doi: 10.1107/S1600536813016188 (PMC3772429; doi:10.1107/S1600536813016188)
Supplement: Supplementary file 1 [file e-69-0m399-sup1.cif]

##############################################################################
#                                                                            #
# This CIF contains the data in a paper accepted for publication in          #
# Acta Crystallographica Section E. It conforms to the requirements of       #
# Notes for Authors for Acta Crystallographica Section E, and has been       #
# peer reviewed under the auspices of the IUCr Commission on Journals.       #
#                                                                            #
# Full details of the Crystallographic Information File format               #
# are given in the paper "The Crystallographic Information File (CIF):       #
# a New Standard Archive File for Crystallography" by S. R. Hall, F. H.      #
# Allen and I. D. Brown [Acta Cryst. (1991), A47, 655-685].                  #
#                                                                            #
# The current version of the core CIF dictionary is obtainable from          #
# ftp://ftp.iucr.org/pub/cif_core.dic.                                       #
#                                                                            #
# Software is freely available for graphical display of the structure(s)     #
# in this CIF. For information consult the CIF software page                 #
# http://www.iucr.org/resources/cif/software.                                #
#                                                                            #
# This file may be used for bona fide research purposes within the           #
# scientific community so long as proper attribution is given to the journal # 
# article from which it was obtained.                                        #
#                                                                            #
##############################################################################
data_I
_audit_creation_method     SHELXL-97
_chemical_name_systematic
;\
Diaqua{2,2'-dimethoxy-6,6'-[(1<i>E</i>,1'<i>E</i>)-propane-1,3-\
diylbis(azanylylidene)bis(methanylylidene)]diphenolato}nickel(II)
;
_chemical_name_common     ?
_chemical_formula_moiety     'C19 H24 N2 Ni O6'
_chemical_formula_sum     'C19 H24 N2 Ni O6'
_chemical_formula_iupac     '[Ni (C19 H20 N2 O4) (H2 O)2]'
_chemical_formula_weight     435.11
_chemical_melting_point     ?
_symmetry_cell_setting     orthorhombic
_symmetry_space_group_name_H-M     'P n m a'
_symmetry_space_group_name_hall     '-P 2ac 2n'
loop_
    _symmetry_equiv_pos_as_xyz
    'x, y, z'
    '-x+1/2, -y, z+1/2'
    'x+1/2, -y+1/2, -z+1/2'
    '-x, y+1/2, -z'
    '-x, -y, -z'
    'x-1/2, y, -z-1/2'
    '-x-1/2, y-1/2, z-1/2'
    'x, -y-1/2, z'
_cell_length_a     7.4920(2)
_cell_length_b     22.1442(6)
_cell_length_c     11.6045(3)
_cell_angle_alpha     90.00
_cell_angle_beta     90.00
_cell_angle_gamma     90.00
_cell_volume     1925.24(9)
_cell_formula_units_Z     4
_cell_measurement_reflns_used     8168
_cell_measurement_theta_min     3.36
_cell_measurement_theta_max     29.19
_cell_measurement_temperature     295(2)
_exptl_crystal_description     'rectangular'
_exptl_crystal_colour     'brown'
_exptl_crystal_size_max     0.30
_exptl_crystal_size_mid     0.25
_exptl_crystal_size_min     0.20
_exptl_crystal_density_diffrn     1.501
_exptl_crystal_density_meas     ?
_exptl_crystal_density_method     'not measured'
_exptl_crystal_F_000     912
_exptl_absorpt_coefficient_mu     1.047
_exptl_absorpt_correction_type     multi-scan
_exptl_absorpt_process_details     '(<i>SADABS</i>; Bruker, 2007)'
_exptl_absorpt_correction_T_min     0.782
_exptl_absorpt_correction_T_max     1.000
_exptl_special_details     ?
_diffrn_ambient_temperature     295(2)
_diffrn_radiation_type     MoK\a
_diffrn_radiation_wavelength     0.71073
_diffrn_radiation_source     'fine-focus sealed tube'
_diffrn_radiation_monochromator     graphite
_diffrn_measurement_device_type     'Bruker SMART CCD'
_diffrn_measurement_method     'phi and omega scans'
_diffrn_detector_area_resol_mean     ?
_diffrn_reflns_number     20064
_diffrn_reflns_av_R_equivalents     0.0345
_diffrn_reflns_av_sigmaI/netI     0.0138
_diffrn_reflns_theta_min     3.36
_diffrn_reflns_theta_max     25.03
_diffrn_reflns_theta_full     25.03
_diffrn_measured_fraction_theta_max     0.998
_diffrn_measured_fraction_theta_full     0.998
_diffrn_reflns_limit_h_min     -8
_diffrn_reflns_limit_h_max     8
_diffrn_reflns_limit_k_min     -26
_diffrn_reflns_limit_k_max     26
_diffrn_reflns_limit_l_min     -13
_diffrn_reflns_limit_l_max     13
_refine_special_details
;
Refinement of <i>F</i>^2^ against ALL reflections. The weighted <i>R</i>-factor
<i>wR</i> and goodness of fit <i>S</i> are based on <i>F</i>^2^, conventional
<i>R</i>-factors <i>R</i> are based on <i>F</i>, with <i>F</i> set to zero for
negative <i>F</i>^2^. The threshold expression of <i>F</i>^2^ >
\s(<i>F</i>^2^) is used only for calculating <i>R</i>-factors(gt) <i>etc</i>.
and is not relevant to the choice of reflections for refinement.
<i>R</i>-factors based on <i>F</i>^2^ are statistically about twice as large
as those based on <i>F</i>, and <i>R</i>- factors based on ALL data will be
even larger.
;
_reflns_number_total     1745
_reflns_number_gt     1578
_reflns_threshold_expression     I>2sigma(I)
_refine_ls_structure_factor_coef     Fsqd
_refine_ls_matrix_type     full
_refine_ls_R_factor_all     0.0290
_refine_ls_R_factor_gt     0.0253
_refine_ls_wR_factor_gt     0.0706
_refine_ls_wR_factor_ref     0.0729
_refine_ls_goodness_of_fit_ref     1.056
_refine_ls_restrained_S_all     1.057
_refine_ls_number_reflns     1745
_refine_ls_number_parameters     142
_refine_ls_number_restraints     2
_refine_ls_hydrogen_treatment     mixed
_refine_ls_weighting_scheme     calc
_refine_ls_weighting_details
         'calc w=1/[\s^2^(Fo^2^)+(0.0386P)^2^+0.9660P] where P=(Fo^2^+2Fc^2^)/3'
_atom_sites_solution_hydrogens     geom
_atom_sites_solution_primary     direct
_atom_sites_solution_secondary     difmap
_refine_ls_shift/su_max     0.000
_refine_ls_shift/su_mean     0.000
_refine_diff_density_max     0.798
_refine_diff_density_min     -0.312
_refine_ls_extinction_method     none
_refine_ls_extinction_coef     ?
loop_
    _atom_type_symbol
    _atom_type_description
    _atom_type_scat_dispersion_real
    _atom_type_scat_dispersion_imag
    _atom_type_scat_source
    'C' 'C' 0.0033 0.0016
                         'International Tables Vol C Tables 4.2.6.8 and 6.1.1.4'
    'H' 'H' 0.0000 0.0000
                         'International Tables Vol C Tables 4.2.6.8 and 6.1.1.4'
    'N' 'N' 0.0061 0.0033
                         'International Tables Vol C Tables 4.2.6.8 and 6.1.1.4'
    'O' 'O' 0.0106 0.0060
                         'International Tables Vol C Tables 4.2.6.8 and 6.1.1.4'
    'Ni' 'Ni' 0.3393 1.1124
                         'International Tables Vol C Tables 4.2.6.8 and 6.1.1.4'
_computing_data_collection     'APEX2 (Bruker, 2007)'
_computing_cell_refinement     'SAINT (Bruker, 2007)'
_computing_data_reduction     'SAINT (Bruker, 2007)'
_computing_structure_solution     'SHELXS97 (Sheldrick, 2008)'
_computing_structure_refinement     'SHELXL97 (Sheldrick, 2008)'
_computing_molecular_graphics     'SHELXTL (Sheldrick, 2008)'
_computing_publication_material     'publCIF (Westrip, 2010)'
loop_
    _atom_site_type_symbol
    _atom_site_label
    _atom_site_fract_x
    _atom_site_fract_y
    _atom_site_fract_z
    _atom_site_U_iso_or_equiv
    _atom_site_adp_type
    _atom_site_calc_flag
    _atom_site_refinement_flags
    _atom_site_occupancy
    _atom_site_symmetry_multiplicity
    _atom_site_disorder_assembly
    _atom_site_disorder_group
    Ni Ni1 0.47233(4) 0.2500 0.10284(3) 0.02817(13) Uani d S 1 2 . .
    N N1 0.4635(2) 0.31989(7) -0.01527(14) 0.0375(4) Uani d . 1 1 . .
    O O1 0.48285(18) 0.31175(5) 0.22998(11) 0.0359(3) Uani d . 1 1 . .
    O O2 0.4497(2) 0.36489(7) 0.42580(13) 0.0531(4) Uani d . 1 1 . .
    O O3 0.7532(3) 0.2500 0.08662(18) 0.0406(5) Uani d SD 1 2 . .
    O O4 0.1914(3) 0.2500 0.10516(17) 0.0376(4) Uani d SD 1 2 . .
    C C1 0.4402(2) 0.36858(8) 0.22558(17) 0.0324(4) Uani d . 1 1 . .
    C C2 0.4123(3) 0.40152(8) 0.12334(18) 0.0378(4) Uani d . 1 1 . .
    C C3 0.3675(3) 0.46364(9) 0.1292(2) 0.0512(6) Uani d . 1 1 . .
    H H3 0.3515 0.4853 0.0613 0.061 Uiso calc R 1 1 . .
    C C4 0.3474(3) 0.49203(10) 0.2318(2) 0.0605(7) Uani d . 1 1 . .
    H H4 0.3166 0.5327 0.2339 0.073 Uiso calc R 1 1 . .
    C C5 0.3728(3) 0.46043(9) 0.3339(2) 0.0527(6) Uani d . 1 1 . .
    H H5 0.3581 0.4799 0.4042 0.063 Uiso calc R 1 1 . .
    C C6 0.4197(3) 0.40052(8) 0.33109(18) 0.0396(5) Uani d . 1 1 . .
    C C7 0.4323(3) 0.37529(9) 0.01098(18) 0.0423(5) Uani d . 1 1 . .
    H H7 0.4212 0.4018 -0.0508 0.051 Uiso calc R 1 1 . .
    C C8 0.4391(4) 0.39102(12) 0.5356(2) 0.0696(8) Uani d . 1 1 . .
    H H8A 0.5251 0.4230 0.5417 0.104 Uiso calc R 1 1 . .
    H H8B 0.4636 0.3609 0.5930 0.104 Uiso calc R 1 1 . .
    H H8C 0.3214 0.4070 0.5474 0.104 Uiso calc R 1 1 . .
    C C9 0.4892(4) 0.30703(12) -0.1376(2) 0.0594(6) Uani d . 1 1 . .
    H H9A 0.6162 0.3042 -0.1531 0.071 Uiso calc R 1 1 . .
    H H9B 0.4428 0.3406 -0.1822 0.071 Uiso calc R 1 1 . .
    C C10 0.4007(5) 0.2500 -0.1775(3) 0.0624(9) Uani d S 1 2 . .
    H H10A 0.2782 0.2500 -0.1504 0.075 Uiso calc SR 1 2 . .
    H H10B 0.3976 0.2500 -0.2610 0.075 Uiso calc SR 1 2 . .
    H H4O 0.150(3) 0.2810(7) 0.1357(19) 0.059(7) Uiso d D 1 1 . .
    H H3O 0.802(3) 0.2808(8) 0.113(2) 0.067(8) Uiso d D 1 1 . .
loop_
    _atom_site_aniso_label
    _atom_site_aniso_U_11
    _atom_site_aniso_U_22
    _atom_site_aniso_U_33
    _atom_site_aniso_U_12
    _atom_site_aniso_U_13
    _atom_site_aniso_U_23
    Ni1 0.0280(2) 0.0281(2) 0.0284(2) 0.000 -0.00017(12) 0.000
    N1 0.0365(9) 0.0418(9) 0.0342(9) 0.0008(7) 0.0009(7) 0.0074(7)
    O1 0.0469(8) 0.0247(6) 0.0360(7) 0.0037(5) -0.0038(6) -0.0011(5)
    O2 0.0838(12) 0.0355(8) 0.0401(8) -0.0063(7) 0.0054(8) -0.0076(6)
    O3 0.0287(10) 0.0336(11) 0.0596(13) 0.000 -0.0046(9) 0.000
    O4 0.0288(10) 0.0396(12) 0.0443(11) 0.000 0.0044(8) 0.000
    C1 0.0260(9) 0.0251(8) 0.0461(11) -0.0024(7) 0.0001(8) -0.0005(7)
    C2 0.0306(10) 0.0315(10) 0.0514(12) 0.0004(8) -0.0014(8) 0.0058(8)
    C3 0.0481(13) 0.0344(11) 0.0711(16) 0.0043(9) -0.0079(11) 0.0100(10)
    C4 0.0610(15) 0.0280(10) 0.093(2) 0.0089(10) -0.0026(13) -0.0029(12)
    C5 0.0551(13) 0.0333(11) 0.0698(16) -0.0011(9) 0.0075(11) -0.0142(10)
    C6 0.0383(10) 0.0310(10) 0.0494(12) -0.0057(8) 0.0040(9) -0.0036(8)
    C7 0.0406(11) 0.0406(11) 0.0457(12) 0.0008(9) -0.0037(9) 0.0154(9)
    C8 0.099(2) 0.0630(16) 0.0469(14) -0.0099(15) 0.0072(13) -0.0182(12)
    C9 0.0818(18) 0.0607(16) 0.0357(12) 0.0025(13) 0.0073(11) 0.0096(11)
    C10 0.076(2) 0.077(2) 0.0342(17) 0.000 -0.0113(16) 0.000
_geom_special_details
;
All e.s.d.'s (except the e.s.d. in the dihedral angle between two l.s. planes)
are estimated using the full covariance matrix. The cell e.s.d.'s are taken
into account individually in the estimation of e.s.d.'s in distances, angles
and torsion angles; correlations between e.s.d.'s in cell parameters are only
used when they are defined by crystal symmetry. An approximate (isotropic)
treatment of cell e.s.d.'s is used for estimating e.s.d.'s involving l.s.
planes.
;
loop_
    _geom_bond_atom_site_label_1
    _geom_bond_atom_site_label_2
    _geom_bond_site_symmetry_2
    _geom_bond_distance
    _geom_bond_publ_flag
    Ni1 O1 8_565 2.0131(13) y
    Ni1 O1 . 2.0131(13) y
    Ni1 N1 . 2.0684(16) y
    Ni1 N1 8_565 2.0684(16) y
    Ni1 O4 . 2.1048(19) y
    Ni1 O3 . 2.113(2) y
    N1 C7 . 1.286(3) ?
    N1 C9 . 1.461(3) ?
    O1 C1 . 1.299(2) ?
    O2 C6 . 1.372(3) ?
    O2 C8 . 1.402(3) ?
    O3 H3O . 0.830(10) ?
    O4 H4O . 0.833(9) ?
    C1 C2 . 1.408(3) ?
    C1 C6 . 1.422(3) ?
    C2 C3 . 1.418(3) ?
    C2 C7 . 1.435(3) ?
    C3 C4 . 1.355(3) ?
    C3 H3 . 0.9300 ?
    C4 C5 . 1.389(3) ?
    C4 H4 . 0.9300 ?
    C5 C6 . 1.373(3) ?
    C5 H5 . 0.9300 ?
    C7 H7 . 0.9300 ?
    C8 H8A . 0.9600 ?
    C8 H8B . 0.9600 ?
    C8 H8C . 0.9600 ?
    C9 C10 . 1.500(3) ?
    C9 H9A . 0.9700 ?
    C9 H9B . 0.9700 ?
    C10 C9 8_565 1.500(3) ?
    C10 H10A . 0.9700 ?
    C10 H10B . 0.9700 ?
loop_
    _geom_angle_atom_site_label_1
    _geom_angle_atom_site_label_2
    _geom_angle_atom_site_label_3
    _geom_angle_site_symmetry_1
    _geom_angle_site_symmetry_3
    _geom_angle
    _geom_angle_publ_flag
    O1 Ni1 O1 8_565 . 85.57(7) ?
    O1 Ni1 N1 8_565 . 174.34(6) ?
    O1 Ni1 N1 . . 88.78(6) ?
    O1 Ni1 N1 8_565 8_565 88.78(6) ?
    O1 Ni1 N1 . 8_565 174.34(6) ?
    N1 Ni1 N1 . 8_565 96.88(9) ?
    O1 Ni1 O4 8_565 . 91.71(6) ?
    O1 Ni1 O4 . . 91.71(6) ?
    N1 Ni1 O4 . . 88.65(6) ?
    N1 Ni1 O4 8_565 . 88.65(6) ?
    O1 Ni1 O3 8_565 . 91.51(6) ?
    O1 Ni1 O3 . . 91.51(6) ?
    N1 Ni1 O3 . . 88.44(6) ?
    N1 Ni1 O3 8_565 . 88.44(6) ?
    O4 Ni1 O3 . . 175.62(8) ?
    C7 N1 C9 . . 116.12(18) ?
    C7 N1 Ni1 . . 124.25(14) ?
    C9 N1 Ni1 . . 119.60(15) ?
    C1 O1 Ni1 . . 128.27(12) ?
    C6 O2 C8 . . 118.81(18) ?
    Ni1 O3 H3O . . 113.9(19) ?
    Ni1 O4 H4O . . 112.4(17) ?
    O1 C1 C2 . . 124.84(17) ?
    O1 C1 C6 . . 118.32(17) ?
    C2 C1 C6 . . 116.85(16) ?
    C1 C2 C3 . . 119.82(19) ?
    C1 C2 C7 . . 122.70(17) ?
    C3 C2 C7 . . 117.45(19) ?
    C4 C3 C2 . . 121.2(2) ?
    C4 C3 H3 . . 119.4 ?
    C2 C3 H3 . . 119.4 ?
    C3 C4 C5 . . 120.0(2) ?
    C3 C4 H4 . . 120.0 ?
    C5 C4 H4 . . 120.0 ?
    C6 C5 C4 . . 120.1(2) ?
    C6 C5 H5 . . 119.9 ?
    C4 C5 H5 . . 119.9 ?
    O2 C6 C5 . . 125.4(2) ?
    O2 C6 C1 . . 112.71(16) ?
    C5 C6 C1 . . 121.9(2) ?
    N1 C7 C2 . . 128.35(18) ?
    N1 C7 H7 . . 115.8 ?
    C2 C7 H7 . . 115.8 ?
    O2 C8 H8A . . 109.5 ?
    O2 C8 H8B . . 109.5 ?
    H8A C8 H8B . . 109.5 ?
    O2 C8 H8C . . 109.5 ?
    H8A C8 H8C . . 109.5 ?
    H8B C8 H8C . . 109.5 ?
    N1 C9 C10 . . 113.9(2) ?
    N1 C9 H9A . . 108.8 ?
    C10 C9 H9A . . 108.8 ?
    N1 C9 H9B . . 108.8 ?
    C10 C9 H9B . . 108.8 ?
    H9A C9 H9B . . 107.7 ?
    C9 C10 C9 8_565 . 114.7(3) ?
    C9 C10 H10A 8_565 . 108.6 ?
    C9 C10 H10A . . 108.6 ?
    C9 C10 H10B 8_565 . 108.6 ?
    C9 C10 H10B . . 108.6 ?
    H10A C10 H10B . . 107.6 ?
loop_
    _geom_hbond_atom_site_label_D
    _geom_hbond_atom_site_label_H
    _geom_hbond_atom_site_label_A
    _geom_hbond_site_symmetry_A
    _geom_hbond_distance_DH
    _geom_hbond_distance_HA
    _geom_hbond_distance_DA
    _geom_hbond_angle_DHA
    O4 H4O O2 6_556 0.833(9) 2.491(18) 3.1433(19) 136(2)
    O4 H4O O1 6_556 0.833(9) 2.111(17) 2.823(2) 143(2)
    O3 H3O O1 6_656 0.830(10) 2.374(18) 3.059(2) 140(2)
    O3 H3O O2 6_656 0.830(10) 2.214(16) 2.9432(18) 147(2)
data_global
_journal_date_recd_electronic     2013-05-26
_journal_date_accepted     2013-06-11
_journal_name_full     'Acta Crystallographica, Section E'
_journal_year     2013
_journal_volume     69
_journal_issue      7
_journal_page_first     m399
_journal_page_last     m399
_journal_paper_category     QM
_journal_paper_doi     10.1107/S1600536813016188
_journal_coeditor_code     WM2747
_publ_contact_author_name     'Shiann-Cherng Sheu'
_publ_contact_author_address
;
Department of Occupational Health and Safety, Chang Jung Christian University,
Tainan City 71101, Taiwan
;
_publ_contact_author_email     'scschem@mail.cjcu.edu.tw'
_publ_contact_author_fax     '886-6-2785681'
_publ_contact_author_phone     '886-6-2785123 ext 3116'
_publ_section_title
;\
Diaqua{2,2'-dimethoxy-6,6'-[(1<i>E</i>,1'<i>E</i>)-propane-1,3-\
diylbis(azanylylidene)bis(methanylylidene)]diphenolato}nickel(II)
;
loop_
    _publ_author_name
    _publ_author_footnote
    _publ_author_address
    'Datta, Amitabha' .
;
Department of Chemistry, National Changhua University of Education,
Changhua 50058, Taiwan
;
    'Machura, Barbara' .
;
Department of Inorganic and Radiation Chemistry, Institute of Chemistry,
University of Silesia, 9th Szkolna Street, 40-006 Katowice, Poland
;
    'Huang, Jui-Hsien' .
;
Department of Chemistry, National Changhua University of Education,
Changhua 50058, Taiwan
;
    'Sheu, Shiann-Cherng' .
;
Department of Occupational Health and Safety, Chang Jung Christian University,
Tainan City 71101, Taiwan
;
