# Supplementary material for: Di­aqua­{2,2′-dimeth­oxy-6,6′-[(1E,1′E)-propane-1,3-diylbis(aza­nylyl­idene)bis­(methanylyl­idene)]diphenolato}nickel(II)
Source: Acta Crystallogr Sect E Struct Rep Online. 2013 Jun 15;69(Pt 7):m399. doi: 10.1107/S1600536813016188 (PMC3772429; doi:10.1107/S1600536813016188)
Supplement: Supplementary file 2 [file e-69-0m399-Isup2.hkl]

# 
# h,k,l, Fc-squared, Fo-squared, sigma(Fo-squared) and status flag 
# 
data_I
_shelx_title ' ad202a in Pnma ' 
_shelx_refln_list_code          4 
_shelx_F_calc_maximum      299.64 
_exptl_crystal_F_000       912.00 
_reflns_d_resolution_high  0.8400 
 
loop_ 
 _symmetry_equiv_pos_as_xyz 
 'x, y, z' 
 '-x+1/2, -y, z+1/2' 
 'x+1/2, -y+1/2, -z+1/2' 
 '-x, y+1/2, -z' 
 '-x, -y, -z' 
 'x-1/2, y, -z-1/2' 
 '-x-1/2, y-1/2, z-1/2' 
 'x, -y-1/2, z' 
 
_cell_length_a     7.4920 
_cell_length_b    22.1442 
_cell_length_c    11.6045 
_cell_angle_alpha  90.000 
_cell_angle_beta   90.000 
_cell_angle_gamma  90.000 
 
_shelx_F_squared_multiplier     1.000 
 
loop_ 
 _refln_index_h 
 _refln_index_k 
 _refln_index_l 
 _refln_F_squared_calc 
 _refln_F_squared_meas 
 _refln_F_squared_sigma 
 _refln_observed_status 
   2   0   0    89782.04    88477.31   1337.78 o 
   4   0   0     2889.66     2971.33     44.72 o 
   6   0   0       24.65       50.77     10.58 o 
   8   0   0       14.44       40.77     12.10 o 
   2   1   0    36828.19    37514.80    257.85 o 
   4   1   0    26359.26    26557.30    399.86 o 
   6   1   0     4542.93     4566.26     58.89 o 
   8   1   0      998.10      976.74     27.89 o 
   2   2   0    18904.21    19700.40    139.24 o 
   4   2   0    22308.56    22919.67    188.02 o 
   6   2   0      659.23      718.62     20.35 o 
   8   2   0        3.09       17.48      7.20 o 
   2   3   0    17743.48    18496.29    110.07 o 
   4   3   0        5.77        9.73      2.99 o 
   6   3   0     1193.00     1232.46     26.81 o 
   8   3   0     1323.78     1255.36     32.11 o 
   0   4   0     1530.33     1877.64     23.58 o 
   2   4   0    10471.92    10297.34     60.60 o 
   4   4   0     1210.57     1288.49     20.42 o 
   6   4   0     3585.11     3611.09     41.57 o 
   8   4   0      912.14      900.50     27.09 o 
   2   5   0      302.13      315.66      4.97 o 
   4   5   0      115.53      109.14      5.05 o 
   6   5   0      181.68      154.70      8.71 o 
   8   5   0      385.69      391.97     17.82 o 
   0   6   0     6726.86     7124.64     52.56 o 
   2   6   0       14.90       19.56      1.78 o 
   4   6   0      630.62      619.98     11.39 o 
   6   6   0      287.95      247.01     11.25 o 
   8   6   0        3.89        2.32      5.74 o 
   2   7   0     1334.63     1277.38     11.37 o 
   4   7   0     8365.15     8540.97     66.41 o 
   6   7   0     1390.48     1448.77     28.62 o 
   8   7   0        4.91        2.05      6.00 o 
   0   8   0    32038.75    32305.93    267.20 o 
   2   8   0      807.48      770.86      9.12 o 
   4   8   0      199.88      199.58      5.20 o 
   6   8   0      271.15      257.02     10.37 o 
   8   8   0      234.68      202.17     13.25 o 
   2   9   0     4858.66     4907.79     32.30 o 
   4   9   0     2092.49     2094.05     20.66 o 
   6   9   0      271.82      299.89     11.29 o 
   8   9   0      589.06      590.88     22.22 o 
   0  10   0     1829.75     1862.75     19.83 o 
   2  10   0       36.40       70.75      2.88 o 
   4  10   0     1396.52     1421.11     14.33 o 
   6  10   0      285.22      302.45     10.74 o 
   8  10   0       56.49       64.24     11.24 o 
   2  11   0     2218.52     2602.12     19.29 o 
   4  11   0      190.53      164.35      5.06 o 
   6  11   0      446.96      466.70     13.43 o 
   8  11   0      450.02      479.11     24.62 o 
   0  12   0     1972.21     1914.22     20.10 o 
   2  12   0      101.35      112.74      3.63 o 
   4  12   0     2526.70     2642.20     25.53 o 
   6  12   0      397.48      422.97     13.18 o 
   2  13   0     1483.44     1535.81     13.84 o 
   4  13   0     1190.83     1185.92     16.09 o 
   6  13   0      201.74      215.62     10.93 o 
   0  14   0    22273.41    23110.72    296.56 o 
   2  14   0     4206.36     4314.19     31.59 o 
   4  14   0     1136.52     1162.80     18.45 o 
   6  14   0       73.55       95.80      9.67 o 
   2  15   0     1138.63     1215.23     15.32 o 
   4  15   0     3401.54     3600.89     35.58 o 
   6  15   0     1055.79     1064.99     28.26 o 
   0  16   0    11838.88    11795.19    146.49 o 
   2  16   0     5390.72     5550.19     41.60 o 
   4  16   0     4830.31     4929.94     45.98 o 
   6  16   0      467.45      487.02     17.13 o 
   2  17   0      149.00      189.47      9.26 o 
   4  17   0     1532.36     1552.67     19.70 o 
   6  17   0     1620.09     1664.95     32.89 o 
   0  18   0     8673.38     8638.33     74.69 o 
   2  18   0     2811.92     2650.28     25.01 o 
   4  18   0     1760.08     1834.30     23.32 o 
   6  18   0      171.03      189.70     11.75 o 
   2  19   0      770.29      733.10     13.89 o 
   4  19   0     1040.59     1010.91     21.34 o 
   6  19   0       81.28       83.53      9.88 o 
   0  20   0     3156.22     3015.91     52.74 o 
   2  20   0      365.64      401.00      9.04 o 
   4  20   0      212.26      224.69     13.44 o 
   2  21   0       25.61       19.29      2.98 o 
   4  21   0       36.37       49.68      7.45 o 
   0  22   0        8.79        8.76      4.19 o 
   2  22   0       11.67        6.79      3.44 o 
   4  22   0      481.85      495.12     19.98 o 
   2  23   0       24.58        4.97      5.02 o 
   4  23   0       25.38       21.28      6.39 o 
   0  24   0      928.59     1011.30     61.93 o 
   2  24   0       18.31       18.82      6.32 o 
   2  25   0      257.98      239.16     15.31 o 
   0  26   0      901.83      962.63     63.70 o 
   2   0   1    26962.65    28453.22    221.01 o 
   3   0   1     7704.27     7372.19    126.90 o 
   4   0   1     4924.83     5329.00    152.74 o 
   5   0   1      349.08      328.99     11.24 o 
   6   0   1      421.21      439.98     15.75 o 
   7   0   1      154.77      162.52     12.77 o 
   8   0   1      337.16      348.42     16.53 o 
   1   1   1      540.22      557.97     10.04 o 
   2   1   1     5934.67     6359.53     39.30 o 
   3   1   1     4115.51     4355.33     39.75 o 
   4   1   1     2087.61     1941.21     32.69 o 
   5   1   1     1118.22     1133.20     13.82 o 
   6   1   1       53.96       43.67      4.69 o 
   7   1   1     1608.17     1525.10     23.22 o 
   8   1   1        5.61        4.67      4.49 o 
   1   2   1    16280.86    15510.73     83.79 o 
   2   2   1     9027.09     9336.38     44.64 o 
   3   2   1    11539.27    11263.96     58.50 o 
   4   2   1     2043.62     1997.18     17.28 o 
   5   2   1      747.65      717.88      9.71 o 
   6   2   1     1626.78     1593.40     19.70 o 
   7   2   1      158.28      159.26      7.97 o 
   8   2   1      296.69      271.21     10.54 o 
   1   3   1      431.03      408.90      4.29 o 
   2   3   1      107.57      145.12      2.66 o 
   3   3   1     2717.65     2726.28     16.72 o 
   4   3   1     6180.23     6182.79     35.70 o 
   5   3   1      917.78      895.04     10.21 o 
   6   3   1     1142.51     1118.74     16.39 o 
   7   3   1     1637.65     1610.70     24.00 o 
   8   3   1       60.54       51.74      5.62 o 
   1   4   1    11360.82    10771.28     67.50 o 
   2   4   1       14.10       22.81      1.55 o 
   3   4   1     5873.58     5524.51     29.28 o 
   4   4   1      555.57      656.96      8.05 o 
   5   4   1      603.92      583.45      7.63 o 
   6   4   1        2.46       11.41      3.01 o 
   7   4   1      344.81      324.96      9.05 o 
   8   4   1      655.00      629.43     15.92 o 
   0   5   1     6606.38     6571.68     42.70 o 
   1   5   1      305.72      303.57      3.23 o 
   2   5   1      236.40      301.56      3.63 o 
   3   5   1     1725.89     1684.86     11.89 o 
   4   5   1       66.65       45.45      1.98 o 
   5   5   1      202.94      193.11      4.48 o 
   6   5   1      424.38      442.34      9.43 o 
   7   5   1      877.95      898.08     15.96 o 
   8   5   1      162.16      172.72      8.67 o 
   1   6   1      291.18      220.31      2.78 o 
   2   6   1      338.31      323.59      3.72 o 
   3   6   1     1875.71     1731.51     12.17 o 
   4   6   1     1982.40     1899.41     13.88 o 
   5   6   1       33.49       28.00      2.32 o 
   6   6   1      330.49      327.41      7.71 o 
   7   6   1       75.90       73.54      5.35 o 
   8   6   1       15.35       11.36      4.45 o 
   0   7   1     2634.93     2567.44     24.51 o 
   1   7   1        3.63        6.63      1.10 o 
   2   7   1     1488.65     1332.21      8.21 o 
   3   7   1      433.21      459.50      5.11 o 
   4   7   1     1648.40     1616.02     12.33 o 
   5   7   1       50.94       52.92      2.48 o 
   6   7   1      186.21      172.48      5.86 o 
   7   7   1      356.08      366.11     10.65 o 
   8   7   1      179.83      155.86      8.20 o 
   1   8   1       11.05       33.61      1.42 o 
   2   8   1      917.33      988.57      7.10 o 
   3   8   1      301.34      266.02      3.86 o 
   4   8   1     1500.02     1573.47     12.32 o 
   5   8   1        3.14        1.99      1.45 o 
   6   8   1      556.98      560.20     10.67 o 
   7   8   1       28.28       26.97      3.72 o 
   8   8   1      189.26      199.31      9.30 o 
   0   9   1     9969.45     9510.48     65.43 o 
   1   9   1       80.13       64.91      1.92 o 
   2   9   1      335.43      266.25      3.41 o 
   3   9   1      336.98      311.73      4.28 o 
   4   9   1      214.11      186.86      3.84 o 
   5   9   1       16.82       13.17      1.54 o 
   6   9   1      165.43      164.47      6.52 o 
   7   9   1      480.44      473.31     11.39 o 
   8   9   1        0.10        1.42      5.21 o 
   1  10   1      620.36      458.62      4.18 o 
   2  10   1      186.56      205.37      2.98 o 
   3  10   1     1190.30     1126.91      8.74 o 
   4  10   1      246.24      244.08      4.35 o 
   5  10   1      126.87      120.69      3.56 o 
   6  10   1      209.56      217.27      7.13 o 
   7  10   1       82.64       71.24      5.33 o 
   8  10   1      337.64      324.66     14.34 o 
   0  11   1       27.96       83.93      2.87 o 
   1  11   1       47.63       39.71      1.53 o 
   2  11   1      106.55       57.67      1.77 o 
   3  11   1      765.82      747.06      7.12 o 
   4  11   1     2078.64     2087.79     14.24 o 
   5  11   1      365.50      347.46      6.12 o 
   6  11   1      207.72      211.21      5.93 o 
   7  11   1      799.27      836.89     15.82 o 
   8  11   1       11.48        1.45      5.79 o 
   1  12   1     4068.77     3881.14     17.35 o 
   2  12   1      295.97      355.73      4.15 o 
   3  12   1     2827.29     2808.18     15.63 o 
   4  12   1       80.74       76.06      2.85 o 
   5  12   1      319.95      324.00      6.25 o 
   6  12   1      156.90      159.37      5.82 o 
   7  12   1      127.18      142.83      7.06 o 
   0  13   1     3472.75     3506.13     27.89 o 
   1  13   1      273.31      288.17      4.36 o 
   2  13   1      290.86      262.60      3.77 o 
   3  13   1     1540.52     1586.52     11.68 o 
   4  13   1      300.69      281.42      5.41 o 
   5  13   1      512.24      506.54      8.91 o 
   6  13   1      113.91      108.38      5.07 o 
   7  13   1      774.99      808.85     17.78 o 
   1  14   1     5432.15     5348.03     43.68 o 
   2  14   1      369.65      399.22      4.93 o 
   3  14   1     2915.64     2875.69     17.15 o 
   4  14   1      529.16      545.65      7.46 o 
   5  14   1      313.39      321.65      7.27 o 
   6  14   1       29.25       30.38      4.08 o 
   7  14   1      101.29      130.87      8.05 o 
   0  15   1     2447.25     2506.65     24.43 o 
   1  15   1      118.38      132.80      4.02 o 
   2  15   1     1166.41     1165.99      9.18 o 
   3  15   1     1066.77     1069.02      9.51 o 
   4  15   1     1009.06      998.24      9.90 o 
   5  15   1      647.54      647.75     10.48 o 
   6  15   1      100.97      105.19      5.63 o 
   7  15   1      790.74      832.27     18.69 o 
   1  16   1     2995.83     2931.05     16.67 o 
   2  16   1        6.43        7.16      1.58 o 
   3  16   1     2085.98     2038.00     14.35 o 
   4  16   1      392.41      398.31      6.32 o 
   5  16   1      258.00      262.52      6.31 o 
   6  16   1      612.43      587.75     12.04 o 
   7  16   1       25.41       45.24      5.99 o 
   0  17   1     2001.85     1974.90     18.72 o 
   1  17   1       63.52       78.96      2.51 o 
   2  17   1      941.62      888.54      8.61 o 
   3  17   1      573.36      590.18      7.87 o 
   4  17   1     1513.13     1498.16     13.55 o 
   5  17   1      328.60      331.80      8.90 o 
   6  17   1      246.81      248.09      9.59 o 
   1  18   1     1174.77     1164.82      9.23 o 
   2  18   1      151.67      147.05      3.90 o 
   3  18   1      841.28      833.69     10.36 o 
   4  18   1      643.73      665.78     10.00 o 
   5  18   1      110.69      116.45      5.35 o 
   6  18   1      285.77      304.70     10.62 o 
   0  19   1     2329.48     2229.53     20.58 o 
   1  19   1        5.52       13.84      1.95 o 
   2  19   1      671.55      644.13      8.59 o 
   3  19   1      130.50      128.17      4.12 o 
   4  19   1      123.34      137.59      6.13 o 
   5  19   1       34.27       31.93      3.58 o 
   6  19   1        0.75        1.85      4.35 o 
   1  20   1      306.98      316.46      4.81 o 
   2  20   1      175.75      182.04      4.63 o 
   3  20   1      401.28      409.06      7.72 o 
   4  20   1      181.86      193.90      7.15 o 
   5  20   1      100.51      111.69      5.71 o 
   0  21   1       63.18       66.40      3.70 o 
   1  21   1        0.71        4.06      1.26 o 
   2  21   1        2.27        6.38      2.16 o 
   3  21   1       54.51       43.12      4.47 o 
   4  21   1      187.36      213.75      7.95 o 
   5  21   1       20.38       25.98      4.70 o 
   1  22   1      371.78      377.07      8.87 o 
   2  22   1      264.41      251.83      7.32 o 
   3  22   1      316.12      307.64      9.29 o 
   4  22   1        0.72        0.00      3.73 o 
   0  23   1        2.50        0.00      6.37 o 
   1  23   1       24.53       23.15      5.09 o 
   2  23   1        3.37        6.10      3.67 o 
   3  23   1      206.72      218.98      8.81 o 
   4  23   1       77.46       79.71      7.17 o 
   1  24   1      433.43      459.02     15.19 o 
   2  24   1       71.67       76.99      6.67 o 
   3  24   1      259.83      245.04     12.71 o 
   0  25   1      602.92      600.62     34.72 o 
   1  25   1        9.80       20.90      6.03 o 
   2  25   1       68.50       70.75      6.57 o 
   1  26   1      158.94      183.19     13.53 o 
   0   0   2      521.83      602.53     13.98 o 
   1   0   2      424.90      424.27      6.96 o 
   2   0   2     1297.52     1338.47     16.09 o 
   3   0   2     1387.84     1445.60     18.21 o 
   4   0   2     1299.81     1339.03     17.08 o 
   5   0   2      168.64      167.54      5.93 o 
   6   0   2       90.21       88.69      9.75 o 
   7   0   2     1344.99     1274.27     29.95 o 
   8   0   2       24.09       10.38      6.20 o 
   1   1   2      693.81      870.95      7.48 o 
   2   1   2      255.48      276.49      4.39 o 
   3   1   2     5007.55     5167.43     36.16 o 
   4   1   2      659.49      673.01      8.52 o 
   5   1   2      328.28      326.08      5.28 o 
   6   1   2      268.67      265.72      7.78 o 
   7   1   2      181.14      200.38      8.95 o 
   8   1   2       73.63       65.65      5.98 o 
   0   2   2     4124.07     4320.26     39.56 o 
   1   2   2       91.37       98.02      3.05 o 
   2   2   2      493.24      468.53      5.70 o 
   3   2   2     1202.36     1208.49     11.84 o 
   4   2   2        2.79        1.32      1.44 o 
   5   2   2      725.04      709.13      7.63 o 
   6   2   2       28.99       27.51      2.32 o 
   7   2   2     1586.24     1567.16     25.24 o 
   8   2   2        0.29        0.00      4.22 o 
   1   3   2     2029.05     2342.45     14.17 o 
   2   3   2      157.40      158.59      3.36 o 
   3   3   2     7882.62     8166.02     43.28 o 
   4   3   2        0.41        0.00      1.10 o 
   5   3   2      677.99      713.67      7.43 o 
   6   3   2       12.73       12.04      2.32 o 
   7   3   2      228.76      244.68      8.29 o 
   8   3   2       43.58       34.40      4.97 o 
   0   4   2     6032.05     5819.11     42.30 o 
   1   4   2      215.48      237.87      3.09 o 
   2   4   2      384.08      350.18      4.42 o 
   3   4   2     2073.13     2117.74     13.41 o 
   4   4   2      884.73      911.90     10.79 o 
   5   4   2      665.53      672.81      8.39 o 
   6   4   2        0.25        0.00      2.27 o 
   7   4   2     1922.33     1988.42     24.99 o 
   8   4   2        0.01        0.00      4.39 o 
   1   5   2     8631.85     8987.09     48.33 o 
   2   5   2     1354.59     1380.50      9.41 o 
   3   5   2     8031.70     8126.80     35.89 o 
   4   5   2        8.01        5.17      1.38 o 
   5   5   2      704.24      732.31      9.19 o 
   6   5   2       75.33       63.88      3.90 o 
   7   5   2      272.80      292.00     10.24 o 
   8   5   2       23.13       17.09      4.97 o 
   0   6   2     4970.80     5233.63     32.51 o 
   1   6   2       78.42       94.23      2.22 o 
   2   6   2       25.83       30.73      1.44 o 
   3   6   2     2186.53     2288.36     15.06 o 
   4   6   2      352.92      346.82      4.98 o 
   5   6   2     1130.27     1123.47     11.22 o 
   6   6   2      237.53      218.44      6.81 o 
   7   6   2     1502.19     1518.41     22.13 o 
   8   6   2       32.92       19.54      5.72 o 
   1   7   2     7968.13     8181.91     36.34 o 
   2   7   2      453.67      404.95      4.22 o 
   3   7   2     6915.07     7053.73     30.70 o 
   4   7   2      134.42      120.54      3.04 o 
   5   7   2      460.47      461.39      6.36 o 
   6   7   2       26.63       24.57      2.95 o 
   7   7   2      114.52      146.97      7.37 o 
   8   7   2       58.30       51.21      5.92 o 
   0   8   2     3630.14     3768.08     24.92 o 
   1   8   2      131.69      147.68      2.39 o 
   2   8   2     1860.02     1864.08     11.77 o 
   3   8   2     1274.13     1347.41     10.09 o 
   4   8   2     1281.75     1287.04     10.64 o 
   5   8   2      534.21      525.20      7.12 o 
   6   8   2       29.72       21.97      2.17 o 
   7   8   2     1285.21     1288.29     20.83 o 
   8   8   2       47.58       43.85      6.53 o 
   1   9   2     3566.53     3514.70     14.86 o 
   2   9   2       26.27       23.03      1.24 o 
   3   9   2     4031.68     4079.20     20.26 o 
   4   9   2      400.34      393.07      5.69 o 
   5   9   2      630.55      659.18      8.00 o 
   6   9   2      152.84      142.80      4.89 o 
   7   9   2      254.84      288.77      9.98 o 
   8   9   2        9.90       12.29      6.33 o 
   0  10   2     2345.40     2404.19     19.01 o 
   1  10   2       30.39       37.81      1.41 o 
   2  10   2      381.50      412.89      4.20 o 
   3  10   2      302.14      313.67      4.16 o 
   4  10   2      598.87      587.89      6.82 o 
   5  10   2      462.29      467.48      6.65 o 
   6  10   2      162.73      164.29      5.12 o 
   7  10   2     1313.94     1375.75     21.87 o 
   8  10   2       29.67       28.80      6.13 o 
   1  11   2     2821.80     2666.72     14.56 o 
   2  11   2        2.34        1.80      1.00 o 
   3  11   2     4137.33     4193.47     19.47 o 
   4  11   2        7.30        7.83      2.07 o 
   5  11   2      646.37      670.28      8.88 o 
   6  11   2       50.39       45.73      2.87 o 
   7  11   2      158.35      182.44      8.12 o 
   8  11   2       96.30       84.84      8.11 o 
   0  12   2      230.01      257.51      6.08 o 
   1  12   2      106.61       93.27      2.20 o 
   2  12   2       74.58       71.77      2.29 o 
   3  12   2      924.87      930.60      7.77 o 
   4  12   2      505.20      502.16      6.50 o 
   5  12   2      475.58      478.54      7.60 o 
   6  12   2       33.47       31.04      2.66 o 
   7  12   2      889.05      903.24     18.51 o 
   1  13   2     4731.92     4599.84     32.98 o 
   2  13   2       44.60       45.77      1.87 o 
   3  13   2     2592.10     2555.60     14.61 o 
   4  13   2      179.58      169.31      4.18 o 
   5  13   2      260.24      255.34      6.31 o 
   6  13   2      199.27      176.13      6.17 o 
   7  13   2      150.32      170.71      8.73 o 
   0  14   2      574.78      534.29      8.07 o 
   1  14   2      134.40      138.04      2.66 o 
   2  14   2       29.84       25.56      1.57 o 
   3  14   2      978.49      965.43      8.44 o 
   4  14   2      106.60       96.04      3.73 o 
   5  14   2      448.17      454.81      7.86 o 
   6  14   2        1.24        2.22      3.21 o 
   7  14   2      704.60      727.47     17.15 o 
   1  15   2     1891.88     1845.25     14.41 o 
   2  15   2      189.43      188.51      3.39 o 
   3  15   2     2141.02     2077.64     14.85 o 
   4  15   2      162.90      176.38      4.10 o 
   5  15   2      291.12      308.47      6.31 o 
   6  15   2       96.76      100.23      5.71 o 
   7  15   2       73.78       91.52      7.22 o 
   0  16   2      200.25      204.28      5.43 o 
   1  16   2        9.13       12.46      1.74 o 
   2  16   2       11.55       10.12      1.33 o 
   3  16   2      299.71      313.47      5.20 o 
   4  16   2       11.89       14.67      2.87 o 
   5  16   2      307.64      338.64      8.11 o 
   6  16   2       47.50       41.70      4.62 o 
   1  17   2      725.21      749.39      7.38 o 
   2  17   2        0.78        0.21      1.43 o 
   3  17   2      980.14      981.15      9.70 o 
   4  17   2       62.11       59.33      2.70 o 
   5  17   2      188.93      200.67      7.28 o 
   6  17   2        1.37        0.86      4.12 o 
   0  18   2        1.11        4.77      2.68 o 
   1  18   2       11.67       12.64      1.60 o 
   2  18   2       86.95       78.75      2.55 o 
   3  18   2      196.77      199.00      4.59 o 
   4  18   2        1.27        2.27      2.38 o 
   5  18   2      129.27      148.86      7.32 o 
   6  18   2        5.63        6.22      4.17 o 
   1  19   2      587.14      618.57      7.00 o 
   2  19   2       33.74       35.18      2.37 o 
   3  19   2      747.53      739.15      9.06 o 
   4  19   2       60.76       62.39      4.51 o 
   5  19   2      119.01      131.43      6.35 o 
   6  19   2        0.26        0.00      5.61 o 
   0  20   2       27.45       26.60      5.86 o 
   1  20   2       21.36       25.66      2.15 o 
   2  20   2       13.58       11.81      1.50 o 
   3  20   2      234.48      252.74      6.91 o 
   4  20   2       80.59       83.42      4.85 o 
   5  20   2      158.82      183.34      7.58 o 
   1  21   2      984.84     1043.86     12.31 o 
   2  21   2        8.09        3.18      2.20 o 
   3  21   2      773.46      798.67     15.44 o 
   4  21   2       26.13       19.38      4.35 o 
   5  21   2      107.35      121.77      7.27 o 
   0  22   2      411.15      462.50     17.31 o 
   1  22   2       38.48       45.68      4.04 o 
   2  22   2       51.41       47.09      4.26 o 
   3  22   2      325.14      349.73     11.07 o 
   4  22   2       16.49       10.85      4.68 o 
   1  23   2      806.89      884.96     15.76 o 
   2  23   2       56.53       51.55      4.60 o 
   3  23   2      630.20      669.04     15.53 o 
   4  23   2       24.46       26.41      4.32 o 
   0  24   2      138.56      137.64     12.44 o 
   1  24   2       10.38       22.99      4.46 o 
   2  24   2      111.25      120.04      7.00 o 
   3  24   2      130.15      141.81      8.50 o 
   1  25   2      305.14      353.99     13.84 o 
   2  25   2        9.40        3.44      5.74 o 
   0  26   2      216.99      250.05     19.01 o 
   1   0   3     3674.00     3838.06     28.58 o 
   2   0   3      285.90      271.60      6.95 o 
   3   0   3     1329.91     1279.25     22.49 o 
   4   0   3     2473.64     2393.75     32.18 o 
   5   0   3      300.44      305.99      7.27 o 
   6   0   3      173.07      180.94      8.24 o 
   7   0   3      200.72      170.49     13.01 o 
   8   0   3      117.33      130.33     11.08 o 
   0   1   3     8831.46     7858.03     98.71 o 
   1   1   3      320.98      340.44      4.90 o 
   2   1   3      111.21      173.36      3.80 o 
   3   1   3       60.88       47.90      2.39 o 
   4   1   3      694.61      622.21     10.44 o 
   5   1   3       37.97       36.22      2.02 o 
   6   1   3       15.36       14.48      1.80 o 
   7   1   3       85.74       79.69      4.66 o 
   8   1   3       12.31        0.00      4.50 o 
   1   2   3     2629.64     2655.10     17.27 o 
   2   2   3      112.51      113.36      2.79 o 
   3   2   3     1468.65     1423.18     12.07 o 
   4   2   3      939.71      879.61     11.10 o 
   5   2   3       31.86       33.66      2.21 o 
   6   2   3      598.25      577.84      8.54 o 
   7   2   3       37.59       34.75      3.68 o 
   8   2   3      467.69      458.91     14.47 o 
   0   3   3     8888.61     7623.10     55.16 o 
   1   3   3      654.14      661.35      7.63 o 
   2   3   3      189.00      137.53      3.16 o 
   3   3   3      560.60      575.37      7.26 o 
   4   3   3     3024.62     2974.82     40.51 o 
   5   3   3      174.29      167.69      4.68 o 
   6   3   3      222.58      212.35      5.31 o 
   7   3   3       84.41       66.41      4.54 o 
   8   3   3        0.18        3.72      4.76 o 
   1   4   3     1976.91     1935.52     14.79 o 
   2   4   3        8.13        5.59      1.46 o 
   3   4   3      590.02      560.34      6.77 o 
   4   4   3     2293.06     2234.56     23.68 o 
   5   4   3        9.24        2.94      1.56 o 
   6   4   3      884.09      876.24     11.33 o 
   7   4   3        8.44        0.79      3.44 o 
   8   4   3      524.82      470.97     14.70 o 
   0   5   3    25881.28    24063.58    196.47 o 
   1   5   3      421.67      418.31      4.62 o 
   2   5   3     2246.56     2073.18     13.86 o 
   3   5   3      363.27      350.16      5.08 o 
   4   5   3     2802.50     2679.52     18.61 o 
   5   5   3      269.53      267.54      4.94 o 
   6   5   3      277.08      253.00      6.40 o 
   7   5   3      205.43      179.98      7.52 o 
   8   5   3       24.16       18.95      5.24 o 
   1   6   3      997.94      991.22      6.70 o 
   2   6   3     1427.14     1501.03     11.06 o 
   3   6   3      815.39      803.73      9.06 o 
   4   6   3     2516.57     2547.89     17.71 o 
   5   6   3       16.63       11.50      1.72 o 
   6   6   3      904.50      883.67     12.43 o 
   7   6   3        2.01        0.00      3.54 o 
   8   6   3      595.19      583.27     16.42 o 
   0   7   3    24792.55    24158.30    224.82 o 
   1   7   3      692.60      699.62      5.37 o 
   2   7   3     6598.25     6424.61     41.61 o 
   3   7   3      551.47      565.09      7.14 o 
   4   7   3     5581.91     5417.55     33.91 o 
   5   7   3      243.38      239.78      5.11 o 
   6   7   3      435.55      416.12      8.52 o 
   7   7   3      173.89      165.54      7.35 o 
   8   7   3       31.72       24.30      6.28 o 
   1   8   3      890.20      932.04      6.85 o 
   2   8   3      183.51      185.34      3.52 o 
   3   8   3      174.75      173.70      3.60 o 
   4   8   3     3576.54     3588.35     19.33 o 
   5   8   3        2.74        0.45      1.87 o 
   6   8   3     1285.29     1298.37     16.03 o 
   7   8   3       15.06        5.92      4.03 o 
   8   8   3      485.86      457.84     16.95 o 
   0   9   3    28789.69    29195.17    187.69 o 
   1   9   3      278.89      289.75      3.32 o 
   2   9   3     6644.46     6286.88     34.21 o 
   3   9   3      297.73      301.48      4.53 o 
   4   9   3     4578.93     4447.30     32.72 o 
   5   9   3      210.93      202.56      4.45 o 
   6   9   3      679.67      659.87     10.69 o 
   7   9   3      205.66      208.11      8.23 o 
   8   9   3      157.73      179.27     11.43 o 
   1  10   3      111.17      104.03      2.14 o 
   2  10   3     1393.50     1357.71      9.21 o 
   3  10   3      316.88      319.89      4.70 o 
   4  10   3     1625.84     1571.60     13.30 o 
   5  10   3        1.46        0.99      1.68 o 
   6  10   3      689.63      668.50      9.65 o 
   7  10   3        8.79        1.12      4.45 o 
   8  10   3      808.83      845.84     23.12 o 
   0  11   3    11457.59    10914.93     94.98 o 
   1  11   3      138.30      128.30      2.73 o 
   2  11   3     2505.39     2288.87     12.74 o 
   3  11   3      159.96      146.62      3.57 o 
   4  11   3     2911.27     2766.79     18.57 o 
   5  11   3      130.04      127.50      3.59 o 
   6  11   3      373.62      362.30      7.48 o 
   7  11   3       49.09       42.03      6.84 o 
   1  12   3      375.82      325.45      5.09 o 
   2  12   3        4.20        9.66      1.24 o 
   3  12   3       11.80       10.29      1.84 o 
   4  12   3     1645.84     1632.13     13.37 o 
   5  12   3       15.03       15.59      1.73 o 
   6  12   3      821.07      803.82     14.51 o 
   7  12   3        4.61        0.00      4.72 o 
   0  13   3     2988.47     2879.32     26.89 o 
   1  13   3      149.53      140.00      2.68 o 
   2  13   3      435.14      371.55      4.46 o 
   3  13   3       38.61       32.88      1.88 o 
   4  13   3      825.86      816.65      9.25 o 
   5  13   3        1.01        0.00      2.31 o 
   6  13   3        1.33        0.00      3.66 o 
   7  13   3        4.27        0.00      5.00 o 
   1  14   3       71.56       72.07      2.06 o 
   2  14   3      420.13      412.32      4.69 o 
   3  14   3      142.79      140.86      3.17 o 
   4  14   3      427.04      425.87      6.94 o 
   5  14   3       36.66       34.37      2.69 o 
   6  14   3       69.69       60.13      4.55 o 
   7  14   3       41.58       27.57      5.22 o 
   0  15   3     1819.07     1779.43     19.42 o 
   1  15   3        0.21        0.82      1.21 o 
   2  15   3        7.57        7.24      1.20 o 
   3  15   3        5.37        2.03      1.58 o 
   4  15   3      198.01      192.08      4.96 o 
   5  15   3       12.88       10.58      2.19 o 
   6  15   3       53.64       40.06      4.67 o 
   7  15   3       25.63       20.22      4.57 o 
   1  16   3      456.89      459.64      5.40 o 
   2  16   3       66.82       66.06      2.18 o 
   3  16   3      239.94      242.73      4.44 o 
   4  16   3      287.45      292.29      5.51 o 
   5  16   3       69.42       64.97      4.71 o 
   6  16   3      214.76      220.54      9.54 o 
   0  17   3      598.47      575.44     10.35 o 
   1  17   3       94.00       93.00      2.60 o 
   2  17   3      153.94      133.75      2.91 o 
   3  17   3       98.20      102.21      3.18 o 
   4  17   3      732.13      715.25      9.53 o 
   5  17   3       45.41       43.45      4.40 o 
   6  17   3       27.17       32.98      4.57 o 
   1  18   3      811.23      788.80      8.68 o 
   2  18   3      222.79      231.52      4.32 o 
   3  18   3      422.03      427.46      6.42 o 
   4  18   3      334.27      341.59      8.34 o 
   5  18   3       50.75       45.15      4.38 o 
   6  18   3       99.31      116.07      7.52 o 
   0  19   3     3350.07     3251.78     32.69 o 
   1  19   3       23.88       25.38      1.68 o 
   2  19   3      330.81      330.56      5.38 o 
   3  19   3      114.91      116.13      4.27 o 
   4  19   3      194.62      202.45      7.58 o 
   5  19   3      191.39      194.22      7.81 o 
   1  20   3      571.49      560.82      8.16 o 
   2  20   3       80.95       79.85      3.66 o 
   3  20   3      284.74      260.80      7.36 o 
   4  20   3      573.65      620.25     13.19 o 
   5  20   3       37.25       37.38      4.72 o 
   0  21   3     1058.68     1079.42     21.06 o 
   1  21   3       72.10       68.69      3.38 o 
   2  21   3      591.79      629.01     12.17 o 
   3  21   3      116.19      111.02      5.80 o 
   4  21   3      764.03      783.00     16.05 o 
   5  21   3       57.44       56.43      5.75 o 
   1  22   3      190.78      180.46      7.18 o 
   2  22   3       40.55       57.75      4.37 o 
   3  22   3       70.59       68.88      5.54 o 
   4  22   3      267.96      270.54     10.04 o 
   0  23   3     1891.15     1967.87     34.34 o 
   1  23   3        3.40        0.00      3.72 o 
   2  23   3      371.21      378.39     10.74 o 
   3  23   3       12.67        5.75      4.99 o 
   1  24   3        4.23        1.03      4.12 o 
   2  24   3       35.48       29.91      4.76 o 
   3  24   3       23.51       16.86      4.90 o 
   0  25   3      981.47     1007.32     30.78 o 
   1  25   3        3.33        7.93      4.12 o 
   2  25   3      557.00      593.27     19.60 o 
   0   0   4     5751.49     5396.59    105.29 o 
   1   0   4      169.18      181.11      7.85 o 
   2   0   4       54.44       59.26      3.36 o 
   3   0   4     1113.92     1119.02     17.56 o 
   4   0   4       45.93       34.60      2.94 o 
   5   0   4        3.94        1.69      3.27 o 
   6   0   4       67.69       72.82      4.63 o 
   7   0   4       37.30       32.89      6.51 o 
   8   0   4      190.28      177.98     14.96 o 
   1   1   4      837.66     1008.68      9.41 o 
   2   1   4        7.49       10.12      1.68 o 
   3   1   4      128.83      145.93      4.17 o 
   4   1   4      267.47      253.08      5.45 o 
   5   1   4       20.98       13.99      2.39 o 
   6   1   4       10.56       11.57      2.03 o 
   7   1   4       25.47       24.61      3.57 o 
   8   1   4       96.17       97.46      8.54 o 
   0   2   4     4940.12     4673.58     34.52 o 
   1   2   4       47.58       46.58      2.03 o 
   2   2   4       42.86       36.10      1.89 o 
   3   2   4      179.03      164.04      4.20 o 
   4   2   4     2068.53     2136.23     19.41 o 
   5   2   4       18.78       14.72      1.94 o 
   6   2   4      386.52      396.53      6.52 o 
   7   2   4      389.61      364.86      8.97 o 
   8   2   4        0.30        2.70      5.15 o 
   1   3   4      434.98      463.74      5.55 o 
   2   3   4      226.27      294.09      4.31 o 
   3   3   4     1665.57     1750.29     13.69 o 
   4   3   4     1472.34     1478.99     14.81 o 
   5   3   4      254.68      279.68      6.50 o 
   6   3   4     1130.36     1127.95     18.59 o 
   7   3   4       70.30       79.01      5.35 o 
   8   3   4      538.06      506.82     15.28 o 
   0   4   4    18413.41    17452.42    172.85 o 
   1   4   4        7.28        6.89      2.08 o 
   2   4   4     3736.71     3868.45     24.60 o 
   3   4   4     1375.50     1427.15     12.78 o 
   4   4   4     2338.61     2475.18     30.24 o 
   5   4   4      326.77      338.59      6.25 o 
   6   4   4      136.66      125.72      3.66 o 
   7   4   4      560.23      579.23     13.84 o 
   8   4   4        2.59       16.11      5.10 o 
   1   5   4     9366.24     9767.50     67.94 o 
   2   5   4     3821.43     3973.56     23.98 o 
   3   5   4     2190.46     2251.19     19.41 o 
   4   5   4     3847.94     4065.83     36.32 o 
   5   5   4       48.34       50.52      2.84 o 
   6   5   4      768.09      732.11     11.54 o 
   7   5   4       36.87       40.58      4.66 o 
   8   5   4      543.16      539.48     17.94 o 
   0   6   4    25448.65    25697.32    189.17 o 
   1   6   4      962.41     1041.05      9.15 o 
   2   6   4     4114.34     4319.13     32.76 o 
   3   6   4     3374.03     3682.41     23.62 o 
   4   6   4     1874.36     1787.34     13.86 o 
   5   6   4      535.94      567.48      8.42 o 
   6   6   4      190.34      189.37      4.96 o 
   7   6   4      518.57      509.43     13.50 o 
   8   6   4        0.70       15.03      6.38 o 
   1   7   4     4671.88     4956.98     23.46 o 
   2   7   4       37.24       45.25      1.98 o 
   3   7   4     2557.71     2616.54     19.28 o 
   4   7   4     2582.71     2532.63     16.89 o 
   5   7   4      122.34      127.77      4.22 o 
   6   7   4     1207.59     1189.57     14.18 o 
   7   7   4        3.82        2.97      3.77 o 
   8   7   4      399.34      398.02     15.81 o 
   0   8   4     5188.56     5118.46     36.69 o 
   1   8   4        7.37       13.30      1.23 o 
   2   8   4     2718.75     2670.93     18.38 o 
   3   8   4      487.11      496.98      6.91 o 
   4   8   4     3968.44     3943.12     25.56 o 
   5   8   4      188.49      191.33      5.02 o 
   6   8   4      468.00      456.22      8.74 o 
   7   8   4      331.85      325.57     11.88 o 
   8   8   4       63.74       78.60      8.75 o 
   1   9   4      332.54      337.82      4.23 o 
   2   9   4      239.25      200.33      3.85 o 
   3   9   4      588.32      602.71      7.48 o 
   4   9   4      686.98      655.44     10.78 o 
   5   9   4      193.05      194.03      5.21 o 
   6   9   4      295.20      292.65      6.61 o 
   7   9   4      235.10      221.85     10.15 o 
   0  10   4     9636.15     9541.64     82.82 o 
   1  10   4        3.43        2.13      1.16 o 
   2  10   4     1128.48     1074.80     11.14 o 
   3  10   4       64.81       59.81      2.58 o 
   4  10   4     1180.19     1132.53     12.86 o 
   5  10   4       46.79       54.73      3.66 o 
   6  10   4      837.67      823.12     12.88 o 
   7  10   4      253.28      242.84     10.63 o 
   1  11   4      457.74      471.32      4.74 o 
   2  11   4      132.43      147.70      3.06 o 
   3  11   4      696.32      663.53      7.43 o 
   4  11   4     1215.39     1224.78     13.69 o 
   5  11   4      185.19      185.83      5.40 o 
   6  11   4      718.79      717.92     14.70 o 
   7  11   4       81.88       81.97      7.03 o 
   0  12   4     2591.92     2613.51     24.12 o 
   1  12   4        3.62        4.13      1.64 o 
   2  12   4     1551.07     1514.28     11.02 o 
   3  12   4      644.60      615.36      7.53 o 
   4  12   4     1506.32     1531.46     15.63 o 
   5  12   4      397.06      368.53      8.69 o 
   6  12   4       24.34       21.74      4.10 o 
   7  12   4      311.87      297.38     11.93 o 
   1  13   4     2899.58     2860.03     23.41 o 
   2  13   4      435.39      426.30      5.51 o 
   3  13   4      964.50      926.11      9.62 o 
   4  13   4     1671.67     1700.09     15.89 o 
   5  13   4        6.89        5.40      2.47 o 
   6  13   4      233.21      248.64      9.13 o 
   7  13   4       27.44       25.58      5.28 o 
   0  14   4     4268.33     4295.34     41.25 o 
   1  14   4      509.84      511.16      7.19 o 
   2  14   4      141.37      150.84      3.20 o 
   3  14   4     1754.60     1771.77     16.53 o 
   4  14   4        3.56        3.29      1.92 o 
   5  14   4      167.86      167.49      5.77 o 
   6  14   4       10.02       12.32      3.94 o 
   7  14   4      138.45      116.69      8.15 o 
   1  15   4      751.29      780.99      9.34 o 
   2  15   4       22.87       23.59      1.55 o 
   3  15   4      144.38      132.35      3.18 o 
   4  15   4       10.89       13.23      1.98 o 
   5  15   4        0.89        0.00      3.44 o 
   6  15   4        4.92        0.00      4.33 o 
   0  16   4       68.23       67.55      5.07 o 
   1  16   4      110.63      108.99      3.84 o 
   2  16   4        5.47        5.58      1.69 o 
   3  16   4       13.67       10.73      1.86 o 
   4  16   4     1031.80     1084.05     10.96 o 
   5  16   4        0.91        0.00      2.80 o 
   6  16   4      252.87      259.04     10.40 o 
   1  17   4      284.54      287.53      5.97 o 
   2  17   4      556.35      539.86      9.07 o 
   3  17   4      104.78      107.97      3.64 o 
   4  17   4       34.48       33.63      3.18 o 
   5  17   4      112.77      126.58      5.98 o 
   6  17   4      121.68      127.39      8.31 o 
   0  18   4     2029.50     2050.67     29.05 o 
   1  18   4        9.64        9.14      2.64 o 
   2  18   4      305.00      334.18      7.30 o 
   3  18   4        2.22        2.02      2.17 o 
   4  18   4      212.60      217.22      6.94 o 
   5  18   4       45.18       40.84      4.21 o 
   1  19   4      377.53      375.91      7.73 o 
   2  19   4     1044.60     1076.55     13.51 o 
   3  19   4       33.72       29.16      2.59 o 
   4  19   4      586.97      603.06     12.68 o 
   5  19   4        0.58        0.00      3.88 o 
   0  20   4     3337.91     3287.74     42.83 o 
   1  20   4       59.71       61.97      4.41 o 
   2  20   4     1256.49     1307.18     16.44 o 
   3  20   4      487.71      507.78     11.85 o 
   4  20   4      361.00      393.36     10.55 o 
   5  20   4      145.91      150.59      7.73 o 
   1  21   4     1057.76     1094.12     17.80 o 
   2  21   4       21.84       22.69      3.60 o 
   3  21   4      721.40      706.97     16.31 o 
   4  21   4      974.00      970.86     20.73 o 
   0  22   4     1220.99     1192.22     24.27 o 
   1  22   4       20.99       27.54      4.10 o 
   2  22   4      608.31      604.93     13.46 o 
   3  22   4      313.79      351.99     11.77 o 
   4  22   4      616.30      614.89     15.94 o 
   1  23   4      577.83      610.95     13.53 o 
   2  23   4       68.71       63.45      5.88 o 
   3  23   4      257.27      258.25     10.52 o 
   0  24   4      658.22      676.12     20.89 o 
   1  24   4        1.25        7.62      4.36 o 
   2  24   4      199.01      184.49      8.80 o 
   1  25   4       27.14       25.01      5.39 o 
   1   0   5       22.46       21.07      2.66 o 
   2   0   5      230.71      281.88      6.92 o 
   3   0   5      669.32      539.48     11.55 o 
   4   0   5       22.41       27.88      3.24 o 
   5   0   5       13.45       13.90      3.78 o 
   6   0   5      252.69      224.24      8.74 o 
   7   0   5      310.53      294.32     12.65 o 
   8   0   5       37.86       25.15      8.46 o 
   0   1   5     1080.48     1175.04     17.13 o 
   1   1   5        2.79        7.75      1.79 o 
   2   1   5      813.13      787.96      8.39 o 
   3   1   5       63.55       64.06      2.96 o 
   4   1   5      661.91      656.41      7.63 o 
   5   1   5        6.28        3.89      2.56 o 
   6   1   5       27.63       26.95      2.95 o 
   7   1   5      436.90      456.05     11.10 o 
   8   1   5        8.03        3.47      4.85 o 
   1   2   5      247.19      150.27      3.85 o 
   2   2   5      814.62      882.38      8.87 o 
   3   2   5     2942.34     2698.35     19.78 o 
   4   2   5      120.37      132.05      3.58 o 
   5   2   5      640.09      633.32     10.55 o 
   6   2   5       23.59       31.51      3.26 o 
   7   2   5      170.67      156.31      6.92 o 
   8   2   5       20.32       11.48      4.66 o 
   0   3   5     4397.18     4992.88     50.25 o 
   1   3   5       24.90       43.60      2.46 o 
   2   3   5      125.49      128.12      3.45 o 
   3   3   5      526.80      492.20      6.64 o 
   4   3   5      184.50      226.25      4.71 o 
   5   3   5      943.85      925.97     13.35 o 
   6   3   5       73.86       69.20      4.03 o 
   7   3   5     1759.80     1746.37     23.03 o 
   8   3   5       46.55       39.82      6.63 o 
   1   4   5     8985.25     8869.17     59.44 o 
   2   4   5       95.12      103.91      3.09 o 
   3   4   5     7376.70     7291.25     53.56 o 
   4   4   5      117.72      127.53      4.44 o 
   5   4   5      524.80      523.56      9.99 o 
   6   4   5       28.56       27.06      2.35 o 
   7   4   5       74.31       87.51      6.61 o 
   8   4   5       47.92       33.12      5.84 o 
   0   5   5     4448.87     4884.88     51.55 o 
   1   5   5     1575.11     1648.96     12.83 o 
   2   5   5     1246.92     1364.80     12.14 o 
   3   5   5     5319.34     5478.99     38.64 o 
   4   5   5       19.71       22.76      2.26 o 
   5   5   5     1721.85     1706.68     16.32 o 
   6   5   5        9.95       13.12      2.38 o 
   7   5   5     1618.62     1626.68     23.74 o 
   8   5   5        0.56        0.36      6.58 o 
   1   6   5    14628.61    15205.05     67.51 o 
   2   6   5     1127.70     1267.44     10.44 o 
   3   6   5     6282.16     6157.50     47.37 o 
   4   6   5      419.44      423.15      7.00 o 
   5   6   5      384.64      376.89      8.21 o 
   6   6   5       31.35       27.06      3.58 o 
   7   6   5       61.13       81.04      6.28 o 
   8   6   5        1.16        5.29      5.37 o 
   0   7   5      769.47      856.73     11.93 o 
   1   7   5       76.58       97.15      2.60 o 
   2   7   5     1476.24     1489.96     14.47 o 
   3   7   5     1448.62     1507.61     12.22 o 
   4   7   5      384.64      394.85      7.43 o 
   5   7   5     1285.05     1269.71     16.68 o 
   6   7   5       14.93       17.26      2.44 o 
   7   7   5     1360.15     1359.17     24.58 o 
   1   8   5     1768.11     1449.20     12.56 o 
   2   8   5      727.05      823.98      8.13 o 
   3   8   5     4835.16     4781.81     34.27 o 
   4   8   5        2.33        1.08      2.28 o 
   5   8   5     1054.54      997.16     11.30 o 
   6   8   5        8.04        6.47      2.95 o 
   7   8   5      345.30      369.61     13.27 o 
   0   9   5       88.90      121.29      4.60 o 
   1   9   5        2.08        8.76      1.29 o 
   2   9   5        9.07        6.85      1.51 o 
   3   9   5       32.14       30.23      2.15 o 
   4   9   5       79.33       78.13      3.92 o 
   5   9   5       54.33       55.56      3.99 o 
   6   9   5      523.52      501.12     11.44 o 
   7   9   5     1033.74     1086.74     22.27 o 
   1  10   5     1398.11     1145.11      9.85 o 
   2  10   5       73.82       68.30      2.52 o 
   3  10   5     1815.95     1729.64     18.59 o 
   4  10   5      413.54      408.42      7.85 o 
   5  10   5      923.45      913.44     13.15 o 
   6  10   5       52.42       53.47      4.78 o 
   7  10   5      589.11      618.72     17.22 o 
   0  11   5        4.15        1.83      2.30 o 
   1  11   5       23.11       24.58      1.44 o 
   2  11   5      163.92      173.63      3.79 o 
   3  11   5      443.02      448.51      8.57 o 
   4  11   5      232.45      222.19      6.13 o 
   5  11   5      560.05      565.03     10.90 o 
   6  11   5      133.16      146.32      7.35 o 
   7  11   5     1087.14     1131.63     23.30 o 
   1  12   5     3512.01     3261.22     28.45 o 
   2  12   5       20.50       13.00      1.83 o 
   3  12   5     3492.38     3422.41     30.30 o 
   4  12   5      605.93      584.15      9.26 o 
   5  12   5      116.26      122.79      5.54 o 
   6  12   5      282.91      280.30      9.80 o 
   7  12   5       20.38       38.33      6.35 o 
   0  13   5     1480.24     1549.20     24.29 o 
   1  13   5      438.17      431.54      6.87 o 
   2  13   5     1080.10     1049.44      9.99 o 
   3  13   5     2339.81     2341.89     17.32 o 
   4  13   5        0.86        1.05      2.13 o 
   5  13   5      982.37     1002.91     13.61 o 
   6  13   5      168.77      160.22      7.87 o 
   7  13   5      440.37      471.01     15.42 o 
   1  14   5     3383.63     3356.83     26.42 o 
   2  14   5     1431.61     1412.41     12.75 o 
   3  14   5      685.12      681.21      8.63 o 
   4  14   5      323.77      319.32      6.93 o 
   5  14   5        2.54        0.73      3.01 o 
   6  14   5        0.26        2.40      6.37 o 
   0  15   5        2.35        7.01      3.06 o 
   1  15   5       38.07       37.03      2.82 o 
   2  15   5       20.40       15.73      2.39 o 
   3  15   5       91.82      109.76      3.06 o 
   4  15   5       78.41       66.81      3.33 o 
   5  15   5       12.79       14.60      3.03 o 
   6  15   5       12.18        2.49      4.81 o 
   1  16   5      111.24      102.64      3.88 o 
   2  16   5     1096.18     1074.03     14.89 o 
   3  16   5      745.96      780.56      9.59 o 
   4  16   5      176.25      152.73      5.05 o 
   5  16   5      533.01      548.81     11.94 o 
   6  16   5        2.38        0.71      5.00 o 
   0  17   5     3805.50     3707.09     39.44 o 
   1  17   5      261.20      269.57      6.13 o 
   2  17   5      561.22      530.87     10.56 o 
   3  17   5      211.08      212.00      4.97 o 
   4  17   5       24.46       23.86      3.22 o 
   5  17   5        5.50        1.38      3.98 o 
   6  17   5       30.29       22.51      5.09 o 
   1  18   5      360.37      372.05      7.33 o 
   2  18   5       26.90       19.46      2.85 o 
   3  18   5      368.39      380.45      9.33 o 
   4  18   5      164.77      154.03      7.17 o 
   5  18   5      131.16      136.63      7.12 o 
   0  19   5      101.99      103.91      6.61 o 
   1  19   5      305.52      309.77      8.51 o 
   2  19   5       45.53       44.89      3.56 o 
   3  19   5      794.20      801.22     16.61 o 
   4  19   5      360.06      348.34     11.13 o 
   5  19   5      148.49      155.04      8.10 o 
   1  20   5     2557.13     2572.51     30.29 o 
   2  20   5      109.77      106.95      6.35 o 
   3  20   5     1180.53     1211.11     25.43 o 
   4  20   5      160.77      154.13      7.78 o 
   0  21   5        8.79        5.41      4.40 o 
   1  21   5       40.45       44.82      5.07 o 
   2  21   5      226.01      235.04      8.89 o 
   3  21   5      738.03      741.23     16.49 o 
   4  21   5       66.33       57.06      5.64 o 
   1  22   5     1266.94     1262.83     20.32 o 
   2  22   5        0.92        0.00      3.63 o 
   3  22   5     1065.56     1040.33     19.85 o 
   0  23   5       85.62       95.40      7.59 o 
   1  23   5       27.68       22.90      4.12 o 
   2  23   5       15.59        9.45      4.15 o 
   1  24   5      223.90      220.35      9.54 o 
   0   0   6     3627.79     3697.05     47.02 o 
   1   0   6      296.65      315.90      8.50 o 
   2   0   6      571.82      615.50     12.58 o 
   3   0   6      487.22      468.72     10.61 o 
   4   0   6     2946.08     3072.23     48.02 o 
   5   0   6      109.02      104.32      6.33 o 
   6   0   6      505.19      539.38     21.07 o 
   7   0   6      109.08      117.84      9.12 o 
   8   0   6       19.31       25.97     10.29 o 
   1   1   6      248.62      227.67      5.18 o 
   2   1   6        2.14        6.48      2.08 o 
   3   1   6      439.84      406.58      6.72 o 
   4   1   6      516.93      562.28      8.92 o 
   5   1   6        1.60        1.51      2.52 o 
   6   1   6      453.44      479.70     10.52 o 
   7   1   6       26.18       19.23      3.46 o 
   8   1   6      299.53      332.71     15.62 o 
   0   2   6     5102.02     5447.00     59.74 o 
   1   2   6      247.26      236.24      5.16 o 
   2   2   6     1017.05     1076.35     12.00 o 
   3   2   6      189.40      171.54      4.53 o 
   4   2   6     1313.39     1327.81     12.91 o 
   5   2   6      379.00      371.98      7.90 o 
   6   2   6       74.45       83.04      4.22 o 
   7   2   6      501.37      484.35     12.15 o 
   8   2   6       34.18       35.13      7.01 o 
   1   3   6     1015.60      894.91     12.81 o 
   2   3   6      464.78      487.51      8.08 o 
   3   3   6     1889.21     1881.14     20.63 o 
   4   3   6      883.74      941.85     10.23 o 
   5   3   6      172.26      173.66      5.72 o 
   6   3   6      217.05      233.92      6.74 o 
   7   3   6        3.60        8.90      4.11 o 
   0   4   6     4108.46     4055.29     51.56 o 
   1   4   6      272.31      261.65      5.55 o 
   2   4   6      245.93      254.33      5.69 o 
   3   4   6      643.87      659.12      9.24 o 
   4   4   6      972.66      993.26     10.45 o 
   5   4   6      636.82      666.49     11.17 o 
   6   4   6       65.44       59.58      4.35 o 
   7   4   6      483.51      491.97     13.61 o 
   1   5   6     3457.27     3330.32     23.00 o 
   2   5   6      130.04      160.32      4.46 o 
   3   5   6     1364.25     1368.12     11.91 o 
   4   5   6      407.35      404.22      7.09 o 
   5   5   6       49.69       51.75      3.62 o 
   6   5   6      485.96      483.51     10.08 o 
   7   5   6       43.14       40.06      6.11 o 
   0   6   6     1124.57     1054.02     23.43 o 
   1   6   6      491.80      518.19      6.96 o 
   2   6   6      295.48      317.32      5.62 o 
   3   6   6      507.05      571.75      7.25 o 
   4   6   6     1684.24     1691.49     14.53 o 
   5   6   6      236.20      239.14      6.08 o 
   6   6   6      165.47      165.47      7.17 o 
   7   6   6      223.17      225.08     10.92 o 
   1   7   6     1646.00     1561.63     14.91 o 
   2   7   6       70.47       74.25      2.84 o 
   3   7   6     2165.99     2140.15     16.64 o 
   4   7   6      445.56      433.26      8.15 o 
   5   7   6      305.02      290.05      6.31 o 
   6   7   6      315.43      315.88      9.01 o 
   7   7   6       88.51       91.20      6.93 o 
   0   8   6     7240.04     7463.23    106.69 o 
   1   8   6        0.24        0.00      1.60 o 
   2   8   6      935.06      986.65      9.65 o 
   3   8   6        8.80        9.62      1.94 o 
   4   8   6      890.54      898.65     12.31 o 
   5   8   6      177.22      172.75      5.91 o 
   6   8   6      149.28      162.17      7.98 o 
   7   8   6      193.43      185.93      9.68 o 
   1   9   6     2431.38     2280.87     17.06 o 
   2   9   6      225.39      246.01      4.58 o 
   3   9   6     1718.66     1715.54     15.39 o 
   4   9   6     1379.00     1393.19     15.74 o 
   5   9   6      574.14      562.99     10.75 o 
   6   9   6      732.78      733.93     15.59 o 
   7   9   6      401.18      399.03     14.89 o 
   0  10   6     3609.48     3513.20     35.56 o 
   1  10   6      363.23      359.36      4.84 o 
   2  10   6     1405.75     1453.27     16.01 o 
   3  10   6      232.29      225.20      5.85 o 
   4  10   6     1260.87     1286.19     16.11 o 
   5  10   6      145.08      135.65      5.50 o 
   6  10   6        3.41        6.33      4.03 o 
   7  10   6      457.84      452.40     14.85 o 
   1  11   6     2786.50     2763.94     25.85 o 
   2  11   6      102.88      104.49      3.83 o 
   3  11   6     1922.66     1874.21     19.77 o 
   4  11   6      624.38      685.78     11.71 o 
   5  11   6      289.56      273.59      7.74 o 
   6  11   6      201.92      219.13      8.35 o 
   7  11   6       20.65       26.21      5.30 o 
   0  12   6     1821.45     1731.21     25.37 o 
   1  12   6       90.97       86.04      3.22 o 
   2  12   6       36.69       43.94      2.80 o 
   3  12   6      625.90      631.93      9.63 o 
   4  12   6      240.95      255.44      7.03 o 
   5  12   6     1011.80     1021.28     15.77 o 
   6  12   6      164.36      165.24      7.07 o 
   1  13   6     1645.87     1599.01     18.17 o 
   2  13   6      104.10      100.77      3.72 o 
   3  13   6      685.39      681.27      9.91 o 
   4  13   6        4.41        5.44      2.39 o 
   5  13   6        3.91        4.54      2.87 o 
   6  13   6       38.99       41.19      4.92 o 
   0  14   6       15.89       15.89      3.08 o 
   1  14   6      375.45      368.44      6.61 o 
   2  14   6       29.12       27.51      2.93 o 
   3  14   6      368.77      367.07      7.72 o 
   4  14   6     1032.96     1069.07     13.35 o 
   5  14   6       64.98       61.00      4.50 o 
   6  14   6      140.19      140.86      8.10 o 
   1  15   6       74.10       71.51      3.10 o 
   2  15   6       40.06       31.33      2.28 o 
   3  15   6       78.16       75.33      3.86 o 
   4  15   6      176.62      173.90      5.62 o 
   5  15   6       52.46       49.12      4.49 o 
   6  15   6      124.85      122.71      8.35 o 
   0  16   6     3412.42     3436.44     36.00 o 
   1  16   6       42.81       42.05      3.09 o 
   2  16   6      603.87      598.32     13.97 o 
   3  16   6       62.08       63.16      3.24 o 
   4  16   6      271.41      252.12      9.18 o 
   5  16   6       89.44       87.49      5.77 o 
   1  17   6        5.10        7.75      3.20 o 
   2  17   6      627.70      619.17     12.99 o 
   3  17   6      292.09      280.60      7.67 o 
   4  17   6      556.48      571.75     13.73 o 
   5  17   6       69.92       65.00      5.43 o 
   0  18   6     1842.19     1868.78     28.64 o 
   1  18   6      151.76      157.33      5.95 o 
   2  18   6      845.61      841.46     17.18 o 
   3  18   6      168.71      180.26      8.86 o 
   4  18   6      739.47      742.93     17.67 o 
   5  18   6       38.34       35.24      4.85 o 
   1  19   6      795.92      810.72     14.80 o 
   2  19   6       11.11        4.13      3.99 o 
   3  19   6       59.06       52.21      5.57 o 
   4  19   6      357.12      385.93     13.16 o 
   0  20   6      545.43      547.71     17.66 o 
   1  20   6       53.50       48.53      5.11 o 
   2  20   6      131.05      130.54      6.86 o 
   3  20   6      185.82      175.29      9.02 o 
   4  20   6      321.79      325.29     12.40 o 
   1  21   6      158.07      151.19      7.38 o 
   2  21   6       56.53       51.03      5.13 o 
   3  21   6      390.05      389.07     13.17 o 
   0  22   6      277.03      259.46     15.84 o 
   1  22   6        5.75        4.21      3.80 o 
   2  22   6       30.27       28.46      4.33 o 
   3  22   6        6.81        8.64      5.33 o 
   1  23   6      190.03      183.21      8.33 o 
   2  23   6        2.96        0.00      4.16 o 
   1   0   7      475.28      683.74     12.09 o 
   2   0   7     1583.10     1585.83     24.63 o 
   3   0   7       27.55       31.80      4.24 o 
   4   0   7     2699.17     2669.65     47.35 o 
   5   0   7       35.80       38.79      5.58 o 
   6   0   7     1040.32     1076.29     29.16 o 
   7   0   7       23.30       24.23      6.06 o 
   0   1   7    15389.03    15595.45    120.62 o 
   1   1   7      249.45      276.45      5.71 o 
   2   1   7     4198.21     4227.75     31.70 o 
   3   1   7       13.87       16.39      2.27 o 
   4   1   7     2067.60     2063.65     20.22 o 
   5   1   7       51.56       47.27      3.68 o 
   6   1   7      244.74      240.11      7.98 o 
   7   1   7       25.08       18.99      3.65 o 
   1   2   7        1.36       13.31      2.48 o 
   2   2   7      340.39      352.89      6.66 o 
   3   2   7       64.31       52.82      3.05 o 
   4   2   7     2152.75     2163.44     18.96 o 
   5   2   7        5.17        2.41      2.51 o 
   6   2   7      742.58      734.96     17.71 o 
   7   2   7        6.77       14.94      4.81 o 
   0   3   7     6693.84     6529.64     90.25 o 
   1   3   7        0.01        0.00      2.47 o 
   2   3   7     1483.37     1436.23     20.17 o 
   3   3   7      337.45      362.01      6.74 o 
   4   3   7     1366.58     1318.31     15.10 o 
   5   3   7        7.58        7.70      2.59 o 
   6   3   7      243.92      239.32      8.45 o 
   7   3   7       35.71       40.14      6.04 o 
   1   4   7     1261.61     1224.88     15.14 o 
   2   4   7      160.70      153.30      4.52 o 
   3   4   7      191.48      159.27      4.33 o 
   4   4   7      680.11      674.96      9.06 o 
   5   4   7        4.51        5.00      2.75 o 
   6   4   7      288.53      281.18      9.82 o 
   7   4   7        0.34        1.71      4.84 o 
   0   5   7     3924.18     3688.44     56.82 o 
   1   5   7        0.28        2.70      2.17 o 
   2   5   7      657.93      617.73      9.08 o 
   3   5   7      521.94      524.16      8.50 o 
   4   5   7      870.91      844.59      9.91 o 
   5   5   7      106.95       95.04      4.67 o 
   6   5   7      170.29      174.99      7.62 o 
   7   5   7       93.32       89.62      8.93 o 
   1   6   7      337.14      311.66      6.25 o 
   2   6   7       60.18       56.26      2.92 o 
   3   6   7      372.76      351.91      6.48 o 
   4   6   7      836.69      850.59     11.95 o 
   5   6   7       22.20       18.05      2.42 o 
   6   6   7      200.51      208.12      8.14 o 
   7   6   7        0.12        5.33      5.20 o 
   0   7   7     4400.71     4254.79     39.47 o 
   1   7   7       41.25       40.47      2.44 o 
   2   7   7      679.04      644.42     10.39 o 
   3   7   7       58.72       71.55      3.94 o 
   4   7   7      520.38      517.93     10.25 o 
   5   7   7        3.35        4.20      2.93 o 
   6   7   7       71.43       67.26      5.29 o 
   7   7   7      117.86      101.93      6.69 o 
   1   8   7        2.27        1.88      1.66 o 
   2   8   7      366.91      361.08      6.05 o 
   3   8   7        5.69        0.00      2.33 o 
   4   8   7      687.86      688.16     12.17 o 
   5   8   7       25.25       17.19      3.01 o 
   6   8   7      166.38      164.25      7.89 o 
   7   8   7        5.53        0.00      4.41 o 
   0   9   7     2915.83     2776.61     29.62 o 
   1   9   7       86.32       95.24      2.91 o 
   2   9   7      550.98      514.76      7.55 o 
   3   9   7        5.32        6.27      2.39 o 
   4   9   7      537.46      531.98     11.30 o 
   5   9   7        0.21        4.87      2.92 o 
   6   9   7       68.92       71.41      5.28 o 
   7   9   7       40.43       27.76      6.35 o 
   1  10   7        1.36        2.35      1.93 o 
   2  10   7       14.91       11.98      2.10 o 
   3  10   7       76.28       62.81      3.52 o 
   4  10   7      705.58      732.35     13.23 o 
   5  10   7        0.23        0.00      3.17 o 
   6  10   7      261.09      256.03      8.89 o 
   0  11   7     2439.25     2542.29     35.47 o 
   1  11   7        3.15        2.51      1.45 o 
   2  11   7      669.41      672.69     10.20 o 
   3  11   7      116.14      100.66      4.85 o 
   4  11   7      648.25      644.69     12.86 o 
   5  11   7        0.13        1.36      3.12 o 
   6  11   7       87.27      103.56      6.52 o 
   1  12   7      311.11      307.08      5.39 o 
   2  12   7      246.17      246.67      5.88 o 
   3  12   7       33.90       28.10      3.03 o 
   4  12   7      534.62      535.42     10.71 o 
   5  12   7        8.44        8.85      3.27 o 
   6  12   7      191.47      197.91      8.75 o 
   0  13   7     3866.69     3786.56     38.17 o 
   1  13   7        2.22        0.59      2.07 o 
   2  13   7     1058.98     1046.07     12.66 o 
   3  13   7       64.44       67.98      3.87 o 
   4  13   7      682.64      676.10     12.15 o 
   5  13   7        1.23        3.73      3.17 o 
   6  13   7      164.00      175.71      8.85 o 
   1  14   7       42.19       41.04      2.19 o 
   2  14   7      123.39      118.51      4.10 o 
   3  14   7      196.72      187.99      5.69 o 
   4  14   7      862.77      879.17     14.28 o 
   5  14   7       22.34       14.46      4.85 o 
   6  14   7      365.20      373.04     14.41 o 
   0  15   7     3215.54     3189.74     38.54 o 
   1  15   7       21.48       17.91      2.94 o 
   2  15   7     1451.94     1378.11     16.42 o 
   3  15   7       20.92       19.85      2.78 o 
   4  15   7      903.00      885.40     15.73 o 
   5  15   7        0.99        0.73      4.14 o 
   1  16   7       16.65       16.59      2.51 o 
   2  16   7      287.71      269.83      8.35 o 
   3  16   7        0.28        0.00      3.43 o 
   4  16   7      676.45      646.05     14.90 o 
   5  16   7        5.23        0.00      4.23 o 
   0  17   7     2833.55     2761.60     38.60 o 
   1  17   7        3.22        1.11      4.11 o 
   2  17   7      885.16      838.36     17.44 o 
   3  17   7        2.14        0.00      4.61 o 
   4  17   7      517.15      503.50     15.14 o 
   5  17   7       10.01        0.00      4.61 o 
   1  18   7        2.52        4.71      3.01 o 
   2  18   7       60.28       56.91      5.56 o 
   3  18   7       77.83       62.41      5.89 o 
   4  18   7      501.91      488.76     15.03 o 
   0  19   7      990.96      974.59     24.16 o 
   1  19   7       17.69       11.72      4.62 o 
   2  19   7      479.95      453.92     13.30 o 
   3  19   7       36.40       35.41      5.60 o 
   4  19   7      385.48      354.82     13.03 o 
   1  20   7      146.40      155.76      7.84 o 
   2  20   7       65.21       76.24      6.35 o 
   3  20   7       15.40        3.58      4.61 o 
   0  21   7      812.96      811.66     27.89 o 
   1  21   7       21.43       13.98      3.99 o 
   2  21   7      134.75      131.02      7.81 o 
   1  22   7       19.68       10.42      4.23 o 
   0   0   8     3670.97     3725.22     46.37 o 
   1   0   8      423.04      464.69     10.53 o 
   2   0   8     1463.25     1394.83     18.95 o 
   3   0   8     1571.75     1641.64     26.00 o 
   4   0   8      353.69      338.92     12.97 o 
   5   0   8      593.94      600.60     14.57 o 
   6   0   8      138.33      146.99     11.88 o 
   7   0   8      822.86      866.78     26.72 o 
   1   1   8     5728.00     5989.39     38.31 o 
   2   1   8       77.85       75.95      4.07 o 
   3   1   8     3378.81     3399.00     28.47 o 
   4   1   8      528.40      562.27     10.95 o 
   5   1   8      476.32      498.26     10.38 o 
   6   1   8      233.83      224.26     10.57 o 
   7   1   8      112.37      133.44      9.27 o 
   0   2   8     1173.79     1202.22     16.89 o 
   1   2   8       19.33       28.24      2.58 o 
   2   2   8     1244.87     1184.02     14.02 o 
   3   2   8      745.58      772.02     11.06 o 
   4   2   8      839.80      823.44     12.13 o 
   5   2   8      782.69      801.36     12.67 o 
   6   2   8      177.76      188.71      9.48 o 
   7   2   8      867.04      876.16     22.67 o 
   1   3   8     3527.69     3607.48     28.92 o 
   2   3   8       14.44       14.03      2.91 o 
   3   3   8     2681.36     2663.41     30.32 o 
   4   3   8      162.52      152.91      5.07 o 
   5   3   8      495.58      535.48     11.42 o 
   6   3   8      169.68      186.55      9.83 o 
   7   3   8      139.88      160.94      9.25 o 
   0   4   8      873.36      935.26     17.27 o 
   1   4   8      262.76      271.23      5.92 o 
   2   4   8      318.78      290.20      6.55 o 
   3   4   8      772.46      780.59     11.61 o 
   4   4   8      227.99      211.14      5.99 o 
   5   4   8      167.84      175.66      7.32 o 
   6   4   8      261.61      285.54     11.16 o 
   7   4   8      471.65      479.53     15.65 o 
   1   5   8     1596.47     1601.71     15.83 o 
   2   5   8        4.15        5.50      2.26 o 
   3   5   8      718.64      715.29     11.04 o 
   4   5   8       61.68       54.08      3.96 o 
   5   5   8       39.87       55.47      5.65 o 
   6   5   8       10.69       11.40      4.37 o 
   7   5   8       82.57       93.54      9.12 o 
   0   6   8        6.78        8.50      4.63 o 
   1   6   8       13.03       11.25      2.60 o 
   2   6   8       19.83       18.78      2.67 o 
   3   6   8      286.61      299.17      7.23 o 
   4   6   8       17.83       14.20      2.43 o 
   5   6   8      108.95      124.93      6.94 o 
   6   6   8        5.14        6.32      3.92 o 
   1   7   8       48.74       54.57      4.95 o 
   2   7   8       26.88       31.66      3.25 o 
   3   7   8      314.47      317.75      6.97 o 
   4   7   8       60.58       71.53      4.65 o 
   5   7   8       14.69       25.41      4.54 o 
   6   7   8        9.20       12.85      4.10 o 
   0   8   8       47.37       55.72      4.05 o 
   1   8   8       14.64       15.85      3.48 o 
   2   8   8       66.52       62.93      3.43 o 
   3   8   8       85.32       77.91      4.26 o 
   4   8   8       16.47        8.84      2.93 o 
   5   8   8       26.04       23.39      3.98 o 
   6   8   8        0.25        5.06      3.90 o 
   1   9   8      183.70      210.11      5.54 o 
   2   9   8        7.63        5.21      2.89 o 
   3   9   8      197.57      219.46      6.55 o 
   4   9   8        5.88        3.89      2.98 o 
   5   9   8       12.54       12.22      3.80 o 
   6   9   8        1.35        0.00      3.93 o 
   0  10   8       28.61       24.99      2.72 o 
   1  10   8       36.51       32.60      2.08 o 
   2  10   8        3.38        2.03      1.46 o 
   3  10   8      271.26      284.49      7.42 o 
   4  10   8       15.71       20.33      3.45 o 
   5  10   8       99.98      108.50      6.68 o 
   6  10   8       25.38       26.13      6.10 o 
   1  11   8      858.25      965.28     11.91 o 
   2  11   8       28.56       21.61      1.98 o 
   3  11   8      713.18      729.02     12.43 o 
   4  11   8       42.23       31.80      3.84 o 
   5  11   8       72.41       90.68      5.58 o 
   6  11   8       41.07       38.18      4.59 o 
   0  12   8      285.78      289.77      8.66 o 
   1  12   8       86.44       84.65      3.63 o 
   2  12   8      237.42      216.54      5.48 o 
   3  12   8      418.07      442.95     10.24 o 
   4  12   8      166.07      150.70      7.29 o 
   5  12   8      203.68      216.81      8.20 o 
   6  12   8       89.72       83.94      7.02 o 
   1  13   8     1662.75     1672.26     18.01 o 
   2  13   8       53.55       52.21      3.14 o 
   3  13   8     1010.43     1018.01     15.64 o 
   4  13   8      177.76      174.61      7.07 o 
   5  13   8      141.53      157.28      7.92 o 
   0  14   8     1056.50      989.42     19.12 o 
   1  14   8       60.16       53.63      2.76 o 
   2  14   8      724.32      698.90     10.88 o 
   3  14   8      444.23      430.35     10.68 o 
   4  14   8      230.48      231.72      7.90 o 
   5  14   8      244.57      251.42     10.55 o 
   1  15   8     1555.70     1484.13     23.66 o 
   2  15   8       44.95       47.80      3.70 o 
   3  15   8     1106.45     1100.16     15.97 o 
   4  15   8      268.17      279.51      9.34 o 
   5  15   8      216.93      241.56     11.10 o 
   0  16   8      646.75      635.60     14.92 o 
   1  16   8       37.44       34.14      3.88 o 
   2  16   8      498.88      433.23     13.73 o 
   3  16   8      218.03      217.34     10.34 o 
   4  16   8      252.97      246.60     12.27 o 
   1  17   8     1168.26     1160.61     20.12 o 
   2  17   8        6.86        5.71      4.05 o 
   3  17   8     1031.97      984.16     21.48 o 
   4  17   8       96.63       90.68      7.41 o 
   0  18   8      182.72      168.24      9.69 o 
   1  18   8       18.84       21.88      3.97 o 
   2  18   8      181.38      170.57      8.78 o 
   3  18   8      273.54      279.24     11.77 o 
   1  19   8     1009.08     1053.24     19.75 o 
   2  19   8        0.22        4.22      4.41 o 
   3  19   8      526.81      492.80     15.67 o 
   0  20   8       59.56       57.97      9.11 o 
   1  20   8       68.79       69.10      6.33 o 
   2  20   8       29.11       28.45      4.84 o 
   1  21   8      180.90      165.80      9.10 o 
   1   0   9    10794.86    10951.93    126.62 o 
   2   0   9        7.26        0.00      4.05 o 
   3   0   9     2972.23     2808.29     45.83 o 
   4   0   9      345.65      355.15     12.55 o 
   5   0   9       80.15      108.64     11.17 o 
   6   0   9      335.31      356.60     18.55 o 
   0   1   9     2008.02     1989.91     33.80 o 
   1   1   9      613.60      672.17     10.74 o 
   2   1   9      662.14      581.48     10.16 o 
   3   1   9     1714.85     1732.23     19.89 o 
   4   1   9      687.52      653.82     12.64 o 
   5   1   9     1332.95     1360.44     21.89 o 
   6   1   9       59.63       61.21      6.22 o 
   1   2   9     1436.44     1423.91     15.78 o 
   2   2   9      165.95      162.71      5.92 o 
   3   2   9     3162.88     3083.04     29.15 o 
   4   2   9      134.90      131.12      6.12 o 
   5   2   9      695.31      710.86     14.14 o 
   6   2   9       83.25       85.28      6.96 o 
   0   3   9      821.59      836.69     18.15 o 
   1   3   9       62.63       68.58      4.09 o 
   2   3   9       89.00       79.59      4.19 o 
   3   3   9      145.56      162.81      6.25 o 
   4   3   9      177.12      151.09      6.98 o 
   5   3   9      108.95      121.14      6.21 o 
   6   3   9       11.58       21.03      4.68 o 
   1   4   9       16.67       21.19      2.90 o 
   2   4   9       25.08       24.01      3.07 o 
   3   4   9      345.13      333.47      8.83 o 
   4   4   9       52.94       47.02      4.35 o 
   5   4   9      468.51      470.55     13.26 o 
   6   4   9       64.22       65.92      6.63 o 
   0   5   9       51.16       65.56      5.22 o 
   1   5   9       49.99       45.47      3.34 o 
   2   5   9        2.21        0.90      3.10 o 
   3   5   9        1.59        3.91      2.69 o 
   4   5   9      258.30      261.76      7.79 o 
   5   5   9        3.01        2.91      4.09 o 
   6   5   9        8.35        9.07      6.06 o 
   1   6   9      357.68      351.45      6.98 o 
   2   6   9        0.92        1.20      2.68 o 
   3   6   9      508.41      506.04     10.03 o 
   4   6   9        6.65        4.19      3.34 o 
   5   6   9        5.83        6.79      4.28 o 
   6   6   9       26.00       25.62      8.41 o 
   0   7   9      499.86      490.78     11.82 o 
   1   7   9       93.78       88.51      4.23 o 
   2   7   9       12.19        9.14      2.85 o 
   3   7   9      401.55      364.87      7.96 o 
   4   7   9       90.53       83.36      5.19 o 
   5   7   9      648.34      668.66     15.56 o 
   6   7   9       36.49       36.10      4.88 o 
   1   8   9     1159.04     1138.59     13.84 o 
   2   8   9       11.51        9.49      2.63 o 
   3   8   9      639.34      633.53     10.05 o 
   4   8   9       64.14       59.65      4.50 o 
   5   8   9        3.82        6.90      4.03 o 
   6   8   9       39.17       45.46      5.19 o 
   0   9   9      259.91      228.90      7.90 o 
   1   9   9      190.44      179.24      5.47 o 
   2   9   9       49.18       43.00      3.03 o 
   3   9   9      302.80      311.43      8.18 o 
   4   9   9      199.59      183.75      7.29 o 
   5   9   9      238.92      252.03     10.05 o 
   6   9   9        2.49        1.22      4.67 o 
   1  10   9      301.89      322.81      6.44 o 
   2  10   9        6.20        6.15      2.46 o 
   3  10   9      496.90      533.55     11.03 o 
   4  10   9       76.93       75.45      5.56 o 
   5  10   9      144.01      158.57      7.97 o 
   0  11   9      385.59      334.25     11.76 o 
   1  11   9        4.84        0.00      2.42 o 
   2  11   9       24.66       21.80      2.46 o 
   3  11   9       16.20        6.66      2.94 o 
   4  11   9       75.30       66.27      5.31 o 
   5  11   9       92.88      106.33      6.95 o 
   1  12   9      197.56      214.30      6.00 o 
   2  12   9       16.34       14.72      2.99 o 
   3  12   9      636.72      613.06     13.25 o 
   4  12   9       55.96       43.97      4.41 o 
   5  12   9      262.39      257.82     10.32 o 
   0  13   9      237.60      226.31      9.41 o 
   1  13   9       70.04       69.52      3.32 o 
   2  13   9       49.56       52.95      3.42 o 
   3  13   9      108.43      104.96      5.96 o 
   4  13   9      166.64      165.54      7.14 o 
   5  13   9      131.23      129.69      7.47 o 
   1  14   9     1544.39     1471.76     14.63 o 
   2  14   9        0.16        0.00      3.06 o 
   3  14   9      742.12      746.37     16.62 o 
   4  14   9       50.31       39.39      5.63 o 
   0  15   9      400.51      378.08     12.26 o 
   1  15   9      111.88      106.12      5.57 o 
   2  15   9      100.69       91.97      5.94 o 
   3  15   9      316.99      303.50     12.31 o 
   4  15   9      171.72      159.18      9.41 o 
   1  16   9     1170.98     1129.45     22.65 o 
   2  16   9       30.63       31.81      5.25 o 
   3  16   9     1179.59     1125.93     23.68 o 
   4  16   9       71.35       70.78      7.01 o 
   0  17   9      489.83      465.41     15.84 o 
   1  17   9       15.25       13.70      4.06 o 
   2  17   9      126.31      119.54      7.64 o 
   3  17   9       79.85       76.98      8.03 o 
   1  18   9      714.85      706.35     16.40 o 
   2  18   9       11.23       11.00      4.29 o 
   0  19   9      183.42      159.41     13.66 o 
   1  19   9       72.00       80.66      7.21 o 
   2  19   9       52.10       39.54      5.49 o 
   0   0  10     1254.02     1306.31     34.72 o 
   1   0  10     1238.55     1248.79     24.53 o 
   2   0  10      576.20      573.76     16.26 o 
   3   0  10     1446.38     1370.34     40.72 o 
   4   0  10      616.46      634.21     19.67 o 
   5   0  10      227.17      237.83     12.88 o 
   6   0  10       40.92       36.31      6.87 o 
   1   1  10     1266.68     1237.64     18.02 o 
   2   1  10       85.52       73.31      4.46 o 
   3   1  10      106.02      109.70      5.88 o 
   4   1  10      569.63      618.36     12.78 o 
   5   1  10       56.93       62.14      5.94 o 
   6   1  10      285.66      293.18     10.55 o 
   0   2  10     2527.97     2683.36     37.38 o 
   1   2  10        7.81        9.60      3.59 o 
   2   2  10      598.43      577.40     10.95 o 
   3   2  10       48.77       42.65      4.57 o 
   4   2  10      371.44      372.47     10.77 o 
   5   2  10       82.10       89.01      6.73 o 
   6   2  10       83.82       81.57      8.08 o 
   1   3  10      569.52      581.99     11.54 o 
   2   3  10      159.91      144.97      5.78 o 
   3   3  10       11.80        7.93      4.12 o 
   4   3  10      499.21      505.21     13.96 o 
   5   3  10      167.78      165.50      8.29 o 
   6   3  10      208.02      227.12     11.10 o 
   0   4  10     1662.34     1612.92     28.69 o 
   1   4  10        0.10        0.71      3.23 o 
   2   4  10      710.75      700.04     12.65 o 
   3   4  10      447.50      430.17     11.60 o 
   4   4  10      683.37      733.22     16.76 o 
   5   4  10      204.25      199.12      9.75 o 
   6   4  10      100.53      109.26      8.32 o 
   1   5  10        1.23        0.00      2.87 o 
   2   5  10        6.97        6.94      3.60 o 
   3   5  10       52.39       54.40      4.67 o 
   4   5  10      371.51      382.79     12.32 o 
   5   5  10        0.49        2.18      4.39 o 
   0   6  10     1791.04     1711.54     26.69 o 
   1   6  10      112.70      105.87      5.67 o 
   2   6  10      578.68      575.09     11.77 o 
   3   6  10      123.35      119.20      6.44 o 
   4   6  10      546.61      551.11     13.67 o 
   5   6  10      128.64      125.47      7.33 o 
   1   7  10      786.84      678.77     10.71 o 
   2   7  10      104.32      102.52      5.09 o 
   3   7  10      242.92      181.71      7.69 o 
   4   7  10      355.60      394.53     11.59 o 
   5   7  10       60.05       56.41      6.02 o 
   0   8  10     2187.41     2255.61     29.15 o 
   1   8  10      310.73      286.23      6.94 o 
   2   8  10      840.85      869.26     15.02 o 
   3   8  10      447.55      411.20     11.62 o 
   4   8  10      518.86      544.49     12.92 o 
   5   8  10      333.27      313.71     11.71 o 
   1   9  10      481.83      446.69      8.24 o 
   2   9  10       77.19       91.52      5.98 o 
   3   9  10       27.04       26.04      3.95 o 
   4   9  10      584.27      604.33     14.34 o 
   5   9  10        0.36        1.05      4.21 o 
   0  10  10     2227.79     2317.05     34.75 o 
   1  10  10       12.75        9.70      4.29 o 
   2  10  10      924.74      938.19     14.63 o 
   3  10  10       20.19        9.14      3.14 o 
   4  10  10      584.24      586.27     13.95 o 
   5  10  10        1.85        0.00      4.08 o 
   1  11  10      126.42       89.44      4.43 o 
   2  11  10      113.34      119.07      5.41 o 
   3  11  10       12.92       13.01      3.25 o 
   4  11  10      394.63      404.01     13.07 o 
   0  12  10     1541.37     1504.73     29.43 o 
   1  12  10        2.27        2.05      3.02 o 
   2  12  10      599.78      588.96     14.16 o 
   3  12  10      112.28      100.87      5.69 o 
   4  12  10      439.99      438.80     12.89 o 
   1  13  10        8.34        7.32      2.46 o 
   2  13  10       14.71       14.36      3.66 o 
   3  13  10       17.37       15.92      6.19 o 
   4  13  10      239.88      243.54     11.57 o 
   0  14  10      797.54      774.38     19.91 o 
   1  14  10      106.24       88.77      5.58 o 
   2  14  10      365.64      364.04     10.61 o 
   3  14  10       38.37       19.41      4.74 o 
   1  15  10       82.81       61.80      5.52 o 
   2  15  10       43.40       36.21      5.52 o 
   3  15  10       15.96        6.07      4.97 o 
   0  16  10      935.52      937.54     28.18 o 
   1  16  10        1.73        4.50      3.71 o 
   2  16  10      310.78      303.53     11.77 o 
   1  17  10       41.29       43.62      6.08 o 
   2  17  10       84.58       99.69      7.61 o 
   0  18  10      460.47      483.95     20.79 o 
   1   0  11        3.73        3.38      5.42 o 
   2   0  11        5.49       10.07      7.58 o 
   3   0  11      190.71      175.05     13.56 o 
   4   0  11       57.33       51.91      7.13 o 
   5   0  11       30.07       13.15      7.38 o 
   0   1  11      228.15      254.25     12.49 o 
   1   1  11        0.63        0.00      3.86 o 
   2   1  11       76.82       93.16      5.73 o 
   3   1  11       65.10       52.83      5.26 o 
   4   1  11       59.97       81.33      6.53 o 
   5   1  11       35.07       24.92      5.66 o 
   1   2  11      397.96      388.71     10.66 o 
   2   2  11       40.98       38.63      4.40 o 
   3   2  11       17.78       16.41      5.33 o 
   4   2  11      122.17      120.58      7.74 o 
   5   2  11        2.42        2.24      4.60 o 
   0   3  11     1043.19     1163.31     22.18 o 
   1   3  11      100.81       88.50      5.39 o 
   2   3  11      438.40      472.81     11.57 o 
   3   3  11      414.75      396.86     12.73 o 
   4   3  11      165.98      181.30      9.32 o 
   5   3  11       61.40       56.82      5.81 o 
   1   4  11      522.09      521.48     11.47 o 
   2   4  11       62.66       69.52      5.42 o 
   3   4  11      442.67      418.14     13.10 o 
   4   4  11      343.15      350.88     12.78 o 
   5   4  11        8.70        7.04      4.11 o 
   0   5  11     1271.19     1266.90     25.27 o 
   1   5  11        1.02        2.22      3.59 o 
   2   5  11      726.12      738.18     16.77 o 
   3   5  11      158.45      155.68      8.46 o 
   4   5  11      324.87      325.07     12.04 o 
   5   5  11      162.82      159.81      8.46 o 
   1   6  11      855.15      863.76     14.61 o 
   2   6  11      103.45       96.57      8.88 o 
   3   6  11      440.54      432.42     13.23 o 
   4   6  11      322.26      321.84     11.02 o 
   5   6  11      159.96      174.54      8.31 o 
   0   7  11     1142.16     1178.85     21.55 o 
   1   7  11       41.11       47.23      4.46 o 
   2   7  11      532.68      525.52     13.35 o 
   3   7  11      138.41      141.34      8.02 o 
   4   7  11      189.30      190.36      8.75 o 
   1   8  11      840.04      882.09     14.96 o 
   2   8  11       59.69       64.73      5.59 o 
   3   8  11      650.17      644.29     14.75 o 
   4   8  11      276.70      262.31      9.52 o 
   0   9  11      611.95      623.82     19.84 o 
   1   9  11        2.08        5.41      3.74 o 
   2   9  11      368.80      390.60     11.57 o 
   3   9  11      154.20      154.22      8.33 o 
   4   9  11      181.17      189.62      8.31 o 
   1  10  11      903.00      896.38     16.23 o 
   2  10  11       24.71       27.77      3.77 o 
   3  10  11      463.18      402.16     10.65 o 
   4  10  11      160.93      152.01      7.75 o 
   0  11  11      466.57      505.41     16.19 o 
   1  11  11       66.73       47.54      4.43 o 
   2  11  11      221.05      221.39      8.06 o 
   3  11  11      245.95      206.09      8.12 o 
   1  12  11      517.89      476.88     11.58 o 
   2  12  11       16.69       17.62      4.39 o 
   3  12  11      282.35      277.21     10.62 o 
   0  13  11      270.28      270.96     11.44 o 
   1  13  11        0.42        1.92      3.60 o 
   2  13  11      142.51      126.37      7.63 o 
   3  13  11       77.39       79.71      6.33 o 
   1  14  11      170.18      204.57      8.30 o 
   2  14  11        9.15        3.76      4.11 o 
   0  15  11      222.91      198.50     13.80 o 
   1  15  11       23.02       28.80      6.46 o 
   0   0  12      130.36      150.68     13.88 o 
   1   0  12       10.59       17.42      6.59 o 
   2   0  12       11.57       19.46      7.14 o 
   3   0  12       57.88       67.74      9.97 o 
   4   0  12        3.79        5.58      7.27 o 
   1   1  12      363.65      381.48     11.08 o 
   2   1  12       38.34       50.21      5.29 o 
   3   1  12      353.55      375.82     14.06 o 
   4   1  12       32.63       40.40      6.54 o 
   0   2  12       58.38       83.61      8.02 o 
   1   2  12       49.55       49.84      5.82 o 
   2   2  12        2.22        4.24      4.26 o 
   3   2  12       40.44       43.57      6.15 o 
   4   2  12        2.16        2.31      5.03 o 
   1   3  12      319.35      343.63     10.55 o 
   2   3  12        6.91        5.24      5.35 o 
   3   3  12      388.05      402.89     13.35 o 
   4   3  12        0.65        3.43      4.75 o 
   0   4  12        7.10        6.40      6.30 o 
   1   4  12        3.92       13.23      3.98 o 
   2   4  12        8.54        5.12      5.92 o 
   3   4  12       39.08       53.09      6.07 o 
   4   4  12        0.39        0.00      4.99 o 
   1   5  12      663.61      745.19     15.18 o 
   2   5  12        0.59        1.85      4.97 o 
   3   5  12      726.84      716.50     17.70 o 
   4   5  12        8.82        4.31      4.62 o 
   0   6  12        1.92        0.00      5.33 o 
   1   6  12      101.01      112.60      6.53 o 
   2   6  12        3.81        0.00      4.62 o 
   3   6  12      217.66      214.66     10.86 o 
   1   7  12     1266.05     1313.98     20.08 o 
   2   7  12        0.37        0.00      4.49 o 
   3   7  12      788.39      833.73     19.17 o 
   0   8  12      113.81      137.30     10.75 o 
   1   8  12       45.92       38.69      5.39 o 
   2   8  12       15.21       18.46      4.69 o 
   3   8  12      193.40      204.05      9.60 o 
   1   9  12      750.65      775.97     16.48 o 
   2   9  12       34.72       33.50      5.04 o 
   3   9  12      750.29      713.37     16.02 o 
   0  10  12      172.52      185.97     12.05 o 
   1  10  12       40.27       49.78      5.80 o 
   2  10  12       31.86       21.34      4.32 o 
   1  11  12      333.82      307.19     10.68 o 
   2  11  12        8.71       11.10      4.57 o 
   0  12  12        8.97        4.20      6.39 o 
   1  12  12        8.68       18.29      4.41 o 
   1   0  13       11.25       13.84      7.45 o 
   2   0  13        6.08        8.69      8.81 o 
   3   0  13        6.60        7.80      8.81 o 
   0   1  13      419.92      427.55     16.36 o 
   1   1  13       20.86       15.23      4.18 o 
   2   1  13      194.80      187.00     10.37 o 
   3   1  13        1.52        0.00      5.58 o 
   1   2  13       22.07       21.43      4.49 o 
   2   2  13        2.83        4.01      5.11 o 
   0   3  13      406.11      422.89     17.45 o 
   1   3  13       13.15       16.51      4.57 o 
   2   3  13      208.79      233.37     10.71 o 
   1   4  13      155.84      190.75      8.46 o 
   2   4  13        4.87        0.76      5.08 o 
   0   5  13      521.26      587.52     18.84 o 
   1   5  13       58.20       68.93      6.19 o 
   2   5  13      275.07      283.75     11.65 o 
   1   6  13      355.46      424.13     12.98 o 
   2   6  13       29.64       30.97      5.86 o 
   0   7  13      562.94      597.33     21.52 o 
   1   7  13       27.40       20.84      4.82 o 
   1   8  13      243.68      236.02      9.81 o 
                                                 
